# Supplementary material for: Identification of QTLs for resistance to 10 pathotypes of Plasmodiophora brassicae in Brassica oleracea cultivar ECD11 through genotyping-by-sequencing
Source: Theor Appl Genet. 2023 Nov 20;136(12):249. doi: 10.1007/s00122-023-04483-y (PMC10661809; doi:10.1007/s00122-023-04483-y)
Supplement: Supplementary file 1 — Supplementary file1 (XLSX 313 KB) [file 122_2023_4483_MOESM1_ESM.xlsx]

## Sheet: Table S1
Table S1 Disease severity index of parental lines (T010000DH3, ECD11), controls (cv 'ECD05') and F1 with ten pathotypes of Plasmodiophora brassicae
	Pathotype			DSIs
		ECD11	T010000DH3	F1	F1	ECD05
				(T010000DH3 × ECD11)	(ECD11 × T010000DH3)
	3A	33.3	86.1	91.7	100	100
	2B	47.2	94.4	75	94.4	100
	5C	5.6	77.8	66.7	-	100
	3D	13.9	61.1	80	96.7	100
	5G	30.6	83.3	80	-	100
	3H	13.9	66.7	100	-	100
	8J	2.8	75	50	-	100
	5K	0	80	73.3	-	100
	5L	0	77.8	33.3	-	100
	3O	16.7	69.4	80	-	100

## Sheet: Table S2
Table S2 Number of short read sequence identified and mapped from the parental lines and 124 BC1 lines into the Brassica oleracea reference genome sequence of cabbage double-haploid line D134
Name of BC1 lines	Total no. of reads (M)	No. of mapped read (M)	% of reads allignment
MO-1	3.66977	3.13315	85.3772
MO-2	4.9043	4.4011	89.7396
MO-3	2.19486	1.94695	88.7048
MO-4	3.53611	3.21638	90.9583
MO-5	2.87597	2.56452	89.1705
MO-6	1.54509	1.33076	86.1287
MO-7	0.900247	0.759968	84.4177
MO-8	1.00022	0.863216	86.303
MO-9	11.0525	10.1137	91.5056
MO-10	11.578	10.4852	90.5614
MO-11	9.22294	8.22823	89.2148
MO-12	8.1224	7.32895	90.2313
MO-13	7.58392	6.71116	88.4921
MO-14	8.16029	7.30167	89.4781
MO-15	7.10008	6.34877	89.4183
MO-16	3.57034	3.10742	87.0342
MO-17	11.1642	10.3266	92.498
MO-18	10.5956	9.74104	91.9349
MO-19	10.7003	9.78653	91.4602
MO-20	9.0373	8.37726	92.6965
MO-21	9.0854	8.25038	90.8092
MO-22	9.38646	8.63783	92.0244
MO-23	9.18071	8.47662	92.3308
MO-24	8.09382	7.40693	91.5134
MO-25	9.55737	8.52192	89.1659
MO-26	9.42246	8.5365	90.5974
MO-27	9.45224	8.54064	90.3557
MO-28	9.85597	8.81941	89.4829
MO-29	9.0164	8.09497	89.7805
MO-30	8.74343	7.86219	89.9211
MO-31	9.40053	8.53511	90.794
MO-32	6.36238	5.51389	86.6639
MO-33	8.99994	8.11602	90.1786
MO-34	10.1235	9.24436	91.3163
MO-35	7.44398	6.7911	91.2294
MO-36	9.24435	8.38035	90.6537
MO-37	6.90595	6.20697	89.8787
MO-38	6.14946	5.58115	90.7585
MO-39	5.73013	5.28138	92.1686
MO-40	6.2333	5.63663	90.4276
MO-41	9.62707	8.83407	91.7628
MO-42	11.0157	10.0207	90.9676
MO-43	10.7295	9.78704	91.2164
MO-44	10.1628	9.275	91.264
MO-45	9.65996	8.77393	90.8279
MO-46	7.57789	6.91594	91.2648
MO-47	9.37956	8.68193	92.5622
MO-48	7.82291	7.09922	90.749
MO-49	9.74048	8.69147	89.2305
MO-50	8.54063	7.69807	90.1346
MO-51	7.79549	7.00823	89.9011
MO-52	8.02416	7.17662	89.4376
MO-53	7.94491	7.29997	91.8824
MO-54	5.83807	5.17762	88.6871
MO-55	3.35447	2.94582	87.8178
MO-56	5.90645	5.24561	88.8115
MO-57	9.95632	8.85161	88.9045
MO-58	10.5182	9.66793	91.916
MO-59	8.91133	8.00163	89.7916
MO-60	10.5509	9.52093	90.2383
MO-61	6.88942	6.26315	90.9097
MO-62	8.69515	7.96909	91.6498
MO-63	8.89764	8.0155	90.0857
MO-64	6.75546	5.95252	88.1141
MO-65	7.29102	6.44969	88.4608
MO-66	7.0176	6.3402	90.3471
MO-67	11.3376	10.2227	90.166
MO-68	8.54845	7.68573	89.9079
MO-69	7.99255	7.39934	92.5779
MO-70	7.12514	6.47468	90.871
MO-71	4.30371	3.82704	88.9244
MO-72	9.83509	8.83803	89.8622
MO-73	5.28741	4.7657	90.1329
MO-74	3.72209	3.3607	90.2907
MO-75	4.40867	3.90296	88.5291
MO-76	5.88597	5.34579	90.8227
MO-77	5.76244	5.26742	91.4094
MO-78	2.96198	2.64682	89.3596
MO-79	3.95613	3.58885	90.7161
MO-80	5.45194	4.94522	90.7058
MO-81	10.8064	9.94687	92.0465
MO-82	8.41455	7.68908	91.3784
MO-83	6.8624	6.24102	90.9451
MO-84	8.71638	8.043	92.2745
MO-85	5.32722	4.83273	90.7177
MO-86	6.12178	5.67102	92.6368
MO-87	6.44655	5.86362	90.9576
MO-88	5.45983	4.94603	90.5894
MO-89	11.4671	10.7639	93.8678
MO-90	12.5807	11.77	93.5565
MO-91	13.1272	12.3044	93.7315
MO-92	12.1708	11.3982	93.6525
MO-93	2.18241	1.9372	88.7642
MO-94	5.1618	4.70473	91.1451
MO-95	2.29879	2.10343	91.5014
MO-96	4.01866	3.67221	91.379
MO-97	4.2239	3.92001	92.8055
MO-98	3.04058	2.75389	90.5713
MO-99	4.10178	3.6969	90.1293
MO-100	3.2866	2.96636	90.256
MO-101	11.6835	10.5883	90.6254
MO-102	13.8639	12.6466	91.2198
MO-103	10.8178	9.68388	89.5177
MO-104	10.5702	9.81515	92.8572
MO-105	11.1976	10.2218	91.2851
MO-106	10.4845	9.70164	92.5336
MO-107	8.09812	7.44398	91.9223
MO-108	6.976	6.16908	88.4329
MO-109	6.45919	5.74947	89.0122
MO-110	9.90259	9.24915	93.4014
MO-111	9.21364	8.51084	92.3722
MO-112	10.0386	9.18785	91.525
MO-113	7.47905	6.90833	92.3691
MO-114	8.09787	7.52364	92.9089
MO-115	8.22354	7.58278	92.2082
MO-116	8.86751	7.9879	90.0805
MO-117	4.94897	4.43303	89.5748
MO-118	7.31804	6.43062	87.8735
MO-119	7.80987	7.00743	89.7254
MO-120	7.45264	6.7208	90.1801
MO-121	7.409	6.625	89.4182
MO-122	8.07202	7.24377	89.7393
MO-123	7.21694	6.32968	87.7058
MO-124	7.53697	6.71628	89.1112
Total_124BC1 line	947.638	860.143	90.7671
Minimum	0.900247	0.759968	84.4177
Maximum	13.8639	12.6466	93.8678
Average	7.64224	6.93664	90.4443
Total_parent_ECD11	17.0277	16.1244	94.6948
Total_parent_DH3	15.3557	14.1884	92.398
Total_128_samples	980.021	890.456	277.86

## Sheet: Table S3
Table S3 Statistics of the linkage maps of C-genome chromosomes with Brassica oleracea ‘D134’ as the reference genome sequence for SNP discovery in the BC1 population derived from DH3 x ECD11
Linkage group	D134' Chromosome length(Mb)	Total no. of SNP in 124BC1 (Filter: 5- 0.01-1)	Total no. of SNP in ECD11 lines	Total no. of SNP in DH3 lines	No. of polymorphic SNPs identified and used in JoinMap (Missing <7)	No. of SNPs mapped in JoinMap	No. of SNPs after Bin in IciMapping	Total length (cM)	Mean length (cM)
C01	53.0833	826	758	825	437	336	128	119.384	0.93269
C02	61.7128	981	896	975	631	443	156	148.79	0.953779
C03	74.8358	1104	1006	1088	701	392	156	193.378	1.23961
C04	64.2659	1129	1022	1106	577	441	169	146.648	0.867737
C05	57.7231	907	851	900	573	426	172	144.24	0.838605
C06	48.0826	646	573	640	296	270	126	117.6	0.933337
C07	53.4254	742	711	733	536	507	185	134.617	0.72766
C08	51.4773	763	717	758	482	431	159	118.53	0.745472
C09	64.8223	994	871	986	536	436	163	133.313	0.817874
Total	529.429	8092	7405	8011	4769	3682	1414	1256.5
Minimum		646	573	640	296	270	126	117.6	0.72766
Maximum		1129	1022	1106	701	507	185	193.378	1.23961
Average		899.111	822.778	890.111	529.889	409.111	157.111	139.611	0.895195

## Sheet: Table S4
Table S4 Comparison of Brassica oleracea genetic maps of previously published and current study
		Total length (cM)
Linkage group	D134' Chrom. length(Mb)	Lee et al. 2016	Haque et al. 2017	Peng et al. 2018	Current study ‘D134’
C01	53.0833	97.5	89.7	17.16	119.384
C02	61.7128	106.1	119.1	112.23	148.79
C03	74.8358	139.5	115.3	187.69	193.378
C04	64.2659	120.3	63.5	149.14	146.648
C05	57.7231	85.1	122.5	125.69	144.24
C06	48.0826	77.9	67.5	108.08	117.6
C07	53.4254	68	88.8	106.95	134.617
C08	51.4773	67.4	143.7	108.35	118.53
C09	64.8223	118.1	103.4	112.69	133.313
Total	529.429	879.9	913.5	1027.98	1256.5

## Sheet: Table S5
Table S5 Gene ontology annotation using BLAST2GO for the genes of the flanking region of chromosome C01 in the Brassica oleracea reference genome sequence of cabbage double-haploid line D134
Flanking SNP_2B	Chr.	Start	End	SeqName	Description	Length	#Hits	e-Value	sim mean	#GO	GO IDs	GO Names	Enzyme Codes	Enzyme Names	InterPro IDs	InterPro GO IDs	InterPro GO Names
D134_C01_7492399	C1-V3	7491080	7492972	Boc01g00968.1	adenylate-forming reductase 03009	1605	20	0	90.42	1	C:GO:0016021	C:integral component of membrane
2B	C1-V3	7505336	7507936	Boc01g00969.1	phospholipase A1-IIgamma	1308	20	0	96.61	2	P:GO:0016042; F:GO:0008970	P:lipid catabolic process; F:phospholipase A1 activity	EC:3.1; EC:3.1.1.32; EC:3; EC:3.1.1; EC:3.1.1.1	Acting on ester bonds; Phospholipase A(1); Hydrolases; Acting on ester bonds; Carboxylesterase
C01 / Rcr_C01-1	C1-V3	7509606	7511582	Boc01g00970.1	hypothetical protein F2Q70_00037729	1320	20	0	91.25	1	C:GO:0016021	C:integral component of membrane
	C1-V3	7521643	7524750	Boc01g00971.1	protein CHUP1, chloroplastic	1815	20	0	92.7	3	P:GO:0043622; P:GO:0048446; F:GO:0008017	P:cortical microtubule organization; P:petal morphogenesis; F:microtubule binding
	C1-V3	7524707	7526135	Boc01g00972.1	hypothetical protein DY000_02037352	453	20	1.90362e-65	87.04
	C1-V3	7526342	7527378	Boc01g00973.1	replication protein A 14 kDa subunit B	321	20	9.01561e-73	95.24	5	P:GO:0006260; P:GO:0006281; P:GO:0006310; F:GO:0003677; C:GO:0005634	P:DNA replication; P:DNA repair; P:DNA recombination; F:DNA binding; C:nucleus
	C1-V3	7527549	7528691	Boc01g00974.1	probable inactive dual specificity protein phosphatase-like At4g18593	423	20	7.49501e-91	96.59	7	P:GO:0006260; P:GO:0006281; P:GO:0006310; P:GO:0006470; F:GO:0003677; F:GO:0008138; C:GO:0005634	P:DNA replication; P:DNA repair; P:DNA recombination; P:protein dephosphorylation; F:DNA binding; F:protein tyrosine/serine/threonine phosphatase activity; C:nucleus	EC:3.1; EC:3; EC:3.1.3	Acting on ester bonds; Hydrolases; Acting on ester bonds
	C1-V3	7528766	7537758	Boc01g00975.1	scar-like domain-containing protein WAVE 5 isoform X1	6825	20	0	82.82	2	P:GO:0030036; C:GO:0005856	P:actin cytoskeleton organization; C:cytoskeleton
	C1-V3	7528998	7529516	Boc01g00976.1	pollen-specific protein-like At4g18596	519	20	1.78996e-122	98.14	2	C:GO:0005615; C:GO:0016021	C:extracellular space; C:integral component of membrane
	C1-V3	7561411	7562728	Boc01g00977.1	protein LIGHT-DEPENDENT SHORT HYPOCOTYLS 9	582	20	1.17843e-98	99.85	5	P:GO:0009299; P:GO:0009416; P:GO:0090698; F:GO:0003677; C:GO:0005634	P:mRNA transcription; P:response to light stimulus; P:post-embryonic plant morphogenesis; F:DNA binding; C:nucleus
	C1-V3	7576849	7577349	Boc01g00978.1	abscisic acid receptor PYL13	501	20	4.05576e-116	90.84	10	P:GO:0009738; P:GO:0043086; P:GO:0080163; F:GO:0004864; F:GO:0010427; F:GO:0038023; F:GO:0042803; C:GO:0005634; C:GO:0005737; C:GO:0005886	P:abscisic acid-activated signaling pathway; P:negative regulation of catalytic activity; P:regulation of protein serine/threonine phosphatase activity; F:protein phosphatase inhibitor activity; F:abscisic acid binding; F:signaling receptor activity; F:protein homodimerization activity; C:nucleus; C:cytoplasm; C:plasma membrane
	C1-V3	7579924	7582069	Boc01g00979.1	PREDICTED: uncharacterized protein LOC106326401	1419	20	0	91.49	1	F:GO:0005515	F:protein binding
	C1-V3	7582693	7586673	Boc01g00980.1	protein MALE DISCOVERER 2	1989	20	0	95.48	9	P:GO:0006468; P:GO:0048765; F:GO:0005515; F:GO:0005524; F:GO:0106310; F:GO:0106311; C:GO:0012505; C:GO:0016021; C:GO:0090406	P:protein phosphorylation; P:root hair cell differentiation; F:protein binding; F:ATP binding; F:protein serine kinase activity; F:protein threonine kinase activity; C:endomembrane system; C:integral component of membrane; C:pollen tube	EC:2.7.1; EC:2.7.11.1; EC:2.7; EC:2	Transferring phosphorus-containing groups; Non-specific serine/threonine protein kinase; Transferring phosphorus-containing groups; Transferases
	C1-V3	7587340	7588507	Boc01g00981.1	V-type proton ATPase subunit c1	234	20	6.14264e-32	98.7	6	P:GO:1902600; F:GO:0015078; C:GO:0005774; C:GO:0005886; C:GO:0016021; C:GO:0033179	P:proton transmembrane transport; F:proton transmembrane transporter activity; C:vacuolar membrane; C:plasma membrane; C:integral component of membrane; C:proton-transporting V-type ATPase, V0 domain	EC:7	Translocases
	C1-V3	7590929	7592009	Boc01g00982.1	protein DOG1-like 4	720	20	6.17916e-172	92.03	3	P:GO:0006351; F:GO:0005515; F:GO:0043565	P:transcription, DNA-templated; F:protein binding; F:sequence-specific DNA binding
	C1-V3	7596037	7597854	Boc01g00983.1	heat shock 70 kDa protein 8	393	20	4.81855e-51	92.81	1	C:GO:0016021	C:integral component of membrane
	C1-V3	7600636	7601141	Boc01g00984.1	protein DOG1-like 1	396	20	1.46106e-79	95.62	2	P:GO:0006351; F:GO:0043565	P:transcription, DNA-templated; F:sequence-specific DNA binding
	C1-V3	7603354	7603740	Boc01g00985.1	protein DOG1-like 1	387	20	2.51476e-85	93.54	2	P:GO:0006351; F:GO:0043565	P:transcription, DNA-templated; F:sequence-specific DNA binding
	C1-V3	7607384	7610522	Boc01g00986.1	leucine-rich repeat extensin-like protein 5	2391	20	0	99.28	1	C:GO:0009506	C:plasmodesma
	C1-V3	7613429	7613734	Boc01g00987.1	PREDICTED: uncharacterized protein LOC106330345	306	20	4.81227e-31	86.92	2	P:GO:0006351; F:GO:0043565	P:transcription, DNA-templated; F:sequence-specific DNA binding
	C1-V3	7620745	7622731	Boc01g00988.1	CBL-interacting serine/threonine-protein kinase 12	1476	20	0	96.69	7	P:GO:0006468; P:GO:0007165; F:GO:0005515; F:GO:0005524; F:GO:0106310; F:GO:0106311; C:GO:0016021	P:protein phosphorylation; P:signal transduction; F:protein binding; F:ATP binding; F:protein serine kinase activity; F:protein threonine kinase activity; C:integral component of membrane	EC:2.7.1; EC:2.7.11.1; EC:2.7; EC:2	Transferring phosphorus-containing groups; Non-specific serine/threonine protein kinase; Transferring phosphorus-containing groups; Transferases
	C1-V3	7635885	7639041	Boc01g00989.1	shaggy-related protein kinase eta	1146	20	0	98.97	16	P:GO:0009729; P:GO:0009733; P:GO:0009825; P:GO:0009965; P:GO:0046777; P:GO:0046827; P:GO:0048765; P:GO:1900458; F:GO:0005524; F:GO:0042802; F:GO:0106310; F:GO:0106311; C:GO:0005634; C:GO:0005829; C:GO:0005886; C:GO:0005938	P:detection of brassinosteroid stimulus; P:response to auxin; P:multidimensional cell growth; P:leaf morphogenesis; P:protein autophosphorylation; P:positive regulation of protein export from nucleus; P:root hair cell differentiation; P:negative regulation of brassinosteroid mediated signaling pathway; F:ATP binding; F:identical protein binding; F:protein serine kinase activity; F:protein threoni…	EC:2.7.1; EC:2.7.11.1; EC:2.7; EC:2	Transferring phosphorus-containing groups; Non-specific serine/threonine protein kinase; Transferring phosphorus-containing groups; Transferases
	C1-V3	7639643	7640869	Boc01g00990.1	60S ribosomal protein L11-1	549	20	3.29162e-121	99.61	9	P:GO:0006412; F:GO:0003729; F:GO:0003735; F:GO:0005515; F:GO:0019843; C:GO:0005730; C:GO:0005773; C:GO:0009506; C:GO:0022625	P:translation; F:mRNA binding; F:structural constituent of ribosome; F:protein binding; F:rRNA binding; C:nucleolus; C:vacuole; C:plasmodesma; C:cytosolic large ribosomal subunit
	C1-V3	7640873	7641793	Boc01g00991.1	SAP-like protein BP-73 isoform X1	684	20	6.36935e-130	89.72	2	P:GO:0006353; C:GO:0005829	P:DNA-templated transcription, termination; C:cytosol
	C1-V3	7641988	7644955	Boc01g00992.1	pentatricopeptide repeat-containing protein DOT4, chloroplastic	2613	20	0	97.29	6	P:GO:0010087; P:GO:0010305; P:GO:0010588; P:GO:1900865; F:GO:0008270; C:GO:0009507	P:phloem or xylem histogenesis; P:leaf vascular tissue pattern formation; P:cotyledon vascular tissue pattern formation; P:chloroplast RNA modification; F:zinc ion binding; C:chloroplast
	C1-V3	7645521	7646154	Boc01g00993.1	receptor-like protein 51	588	20	1.0581e-74	96.59	4	P:GO:1900426; P:GO:1902290; C:GO:0005886; C:GO:0016021	P:positive regulation of defense response to bacterium; P:positive regulation of defense response to oomycetes; C:plasma membrane; C:integral component of membrane
	C1-V3	7646236	7646763	Boc01g00994.1	receptor-like protein 51	528	20	7.50359e-36	89.33	1	C:GO:0016021	C:integral component of membrane
	C1-V3	7654221	7656000	Boc01g00995.1	transcription factor MYB98	1299	20	0	94.04	7	P:GO:0006357; P:GO:0010183; P:GO:0045691; P:GO:0045697; F:GO:0000978; F:GO:0000981; C:GO:0005634	P:regulation of transcription by RNA polymerase II; P:pollen tube guidance; P:regulation of embryo sac central cell differentiation; P:regulation of synergid differentiation; F:RNA polymerase II cis-regulatory region sequence-specific DNA binding; F:DNA-binding transcription factor activity, RNA polymerase II-specific; C:nucleus
	C1-V3	7676444	7677736	Boc01g00996.1	ras-related protein RABA1d	645	20	1.74088e-156	98.19	9	P:GO:0006886; P:GO:0042546; F:GO:0003924; F:GO:0005515; F:GO:0005525; C:GO:0005886; C:GO:0009506; C:GO:0031901; C:GO:0032588	P:intracellular protein transport; P:cell wall biogenesis; F:GTPase activity; F:protein binding; F:GTP binding; C:plasma membrane; C:plasmodesma; C:early endosome membrane; C:trans-Golgi network membrane	EC:3.6.1; EC:3.6; EC:3	Acting on acid anhydrides; Acting on acid anhydrides; Hydrolases
	C1-V3	7679175	7681942	Boc01g00997.1	F-box/kelch-repeat protein At3g17530-like	1233	20	2.34829e-93	75.14
	C1-V3	7692382	7693093	Boc01g00998.1	unnamed protein product	618	20	4.03575e-102	77.63	1	C:GO:0016020	C:membrane
	C1-V3	7694986	7695254	Boc01g00999.1	40S ribosomal protein S3-2-like	183	20	9.35502e-35	91.7	9	P:GO:0006412; F:GO:0003729; F:GO:0003735; C:GO:0005730; C:GO:0005774; C:GO:0009506; C:GO:0009507; C:GO:0016021; C:GO:0022627	P:translation; F:mRNA binding; F:structural constituent of ribosome; C:nucleolus; C:vacuolar membrane; C:plasmodesma; C:chloroplast; C:integral component of membrane; C:cytosolic small ribosomal subunit
	C1-V3	7701525	7705266	Boc01g01000.1	NAD(P)-binding Rossmann-fold superfamily protein	1800	20	0	98.09	4	P:GO:0010257; F:GO:0051082; C:GO:0005773; C:GO:0009570	P:NADH dehydrogenase complex assembly; F:unfolded protein binding; C:vacuole; C:chloroplast stroma
	C1-V3	7718036	7722615	Boc01g01001.1	protein STICHEL-like 3	3174	20	0	92.63	7	P:GO:0006260; P:GO:0071897; F:GO:0003677; F:GO:0003887; F:GO:0005524; C:GO:0005886; C:GO:0009360	P:DNA replication; P:DNA biosynthetic process; F:DNA binding; F:DNA-directed DNA polymerase activity; F:ATP binding; C:plasma membrane; C:DNA polymerase III complex	EC:2.7; EC:2; EC:2.7.7.7; EC:2.7.7	Transferring phosphorus-containing groups; Transferases; DNA-directed DNA polymerase; Transferring phosphorus-containing groups
	C1-V3	7725543	7729298	Boc01g01002.1	pentatricopeptide repeat-containing protein At4g18840	1611	20	0	95
	C1-V3	7726443	7727429	Boc01g01003.1	transcription repressor OFP5-like	987	20	0	89.65	6	P:GO:0009553; P:GO:0043622; P:GO:0045892; F:GO:0005515; C:GO:0005730; C:GO:0030863	P:embryo sac development; P:cortical microtubule organization; P:negative regulation of transcription, DNA-templated; F:protein binding; C:nucleolus; C:cortical cytoskeleton
	C1-V3	7730343	7731968	Boc01g01004.1	Cysteine/Histidine-rich C1 domain family protein	1626	20	0	67.73	1	F:GO:0046872	F:metal ion binding
	C1-V3	7740964	7742218	Boc01g01005.1	heat stress transcription factor A-4a	1155	20	0	91.62	10	P:GO:0000302; P:GO:0006357; P:GO:0010200; P:GO:0034605; P:GO:0045893; F:GO:0000978; F:GO:0003700; F:GO:0042803; C:GO:0005634; C:GO:0005737	P:response to reactive oxygen species; P:regulation of transcription by RNA polymerase II; P:response to chitin; P:cellular response to heat; P:positive regulation of transcription, DNA-templated; F:RNA polymerase II cis-regulatory region sequence-specific DNA binding; F:DNA-binding transcription factor activity; F:protein homodimerization activity; C:nucleus; C:cytoplasm
	C1-V3	7759944	7763204	Boc01g01006.1	periodic tryptophan protein 1 homolog	1500	20	0	95.61	1	P:GO:0006364	P:rRNA processing
	C1-V3	7771243	7774161	Boc01g01007.1	aquaporin NIP1-2	894	20	0	96.84	7	P:GO:0015700; P:GO:0046685; P:GO:0080170; F:GO:0015105; F:GO:0015267; C:GO:0005886; C:GO:0016021	P:arsenite transport; P:response to arsenic-containing substance; P:hydrogen peroxide transmembrane transport; F:arsenite transmembrane transporter activity; F:channel activity; C:plasma membrane; C:integral component of membrane	EC:7	Translocases
	C1-V3	7775061	7776215	Boc01g01008.1	BnaC06g04830D	312	6	5.05888e-30	73.38	1	C:GO:0016020	C:membrane
	C1-V3	7783476	7785945	Boc01g01009.1	PREDICTED: uncharacterized protein LOC106311659	435	20	7.45485e-57	92.49
	C1-V3	7786258	7787170	Boc01g01010.1	unnamed protein product	459	20	1.33314e-92	72.33	1	P:GO:0015031	P:protein transport
	C1-V3	7788082	7789263	Boc01g01011.1	oil body-associated protein 2B	744	20	0	98.85	1	F:GO:0004112	F:cyclic-nucleotide phosphodiesterase activity	EC:3.1.4; EC:3.1; EC:3	Acting on ester bonds; Acting on ester bonds; Hydrolases
	C1-V3	7796020	7797061	Boc01g01012.1	cyclic phosphodiesterase	549	20	2.74257e-131	97.4	4	P:GO:0006388; P:GO:0009187; F:GO:0004113; C:GO:0005737	P:tRNA splicing, via endonucleolytic cleavage and ligation; P:cyclic nucleotide metabolic process; F:2',3'-cyclic-nucleotide 3'-phosphodiesterase activity; C:cytoplasm	EC:3.1.4; EC:3.1; EC:3.1.4.37; EC:3	Acting on ester bonds; Acting on ester bonds; 2',3'-cyclic-nucleotide 3'-phosphodiesterase; Hydrolases
	C1-V3	7806952	7809807	Boc01g01013.1	Integrin-linked protein kinase family	1422	20	0	94.93	9	P:GO:0006468; P:GO:0007229; P:GO:0010119; F:GO:0004674; F:GO:0004712; F:GO:0005515; F:GO:0005524; C:GO:0005634; C:GO:0005829	P:protein phosphorylation; P:integrin-mediated signaling pathway; P:regulation of stomatal movement; F:protein serine/threonine kinase activity; F:protein serine/threonine/tyrosine kinase activity; F:protein binding; F:ATP binding; C:nucleus; C:cytosol	EC:2.7.1; EC:2.7.12.1; EC:2.7; EC:2	Transferring phosphorus-containing groups; Dual-specificity kinase; Transferring phosphorus-containing groups; Transferases
	C1-V3	7817563	7822587	Boc01g01014.1	floral homeotic protein AGAMOUS isoform X1	768	20	5.71555e-165	97.87	7	P:GO:0009908; P:GO:0030154; P:GO:0045944; F:GO:0000978; F:GO:0000981; F:GO:0046983; C:GO:0005634	P:flower development; P:cell differentiation; P:positive regulation of transcription by RNA polymerase II; F:RNA polymerase II cis-regulatory region sequence-specific DNA binding; F:DNA-binding transcription factor activity, RNA polymerase II-specific; F:protein dimerization activity; C:nucleus
	C1-V3	7829234	7829547	Boc01g01015.1	GDSL esterase/lipase At4g18970	198	20	2.08353e-31	65.03	1	F:GO:0016788	F:hydrolase activity, acting on ester bonds
	C1-V3	7830371	7831974	Boc01g01016.1	pentatricopeptide repeat-containing protein At4g18975, chloroplastic-like	828	20	0	91.69	1	C:GO:0009507	C:chloroplast
	C1-V3	7836561	7837071	Boc01g01017.1	PREDICTED: uncharacterized protein LOC106305526	336	20	3.18013e-75	89.76	3	P:GO:0010150; P:GO:0010468; C:GO:0005634	P:leaf senescence; P:regulation of gene expression; C:nucleus
	C1-V3	7838804	7841147	Boc01g01018.1	probable xyloglucan endotransglucosylase/hydrolase protein 29 isoform X1	1059	20	0	95.65	8	P:GO:0010411; P:GO:0042546; P:GO:0071555; F:GO:0004553; F:GO:0016762; C:GO:0005618; C:GO:0016021; C:GO:0048046	P:xyloglucan metabolic process; P:cell wall biogenesis; P:cell wall organization; F:hydrolase activity, hydrolyzing O-glycosyl compounds; F:xyloglucan:xyloglucosyl transferase activity; C:cell wall; C:integral component of membrane; C:apoplast	EC:3.2; EC:2.4.1.207; EC:2.4; EC:2; EC:3; EC:2.4.1; EC:3.2.1	Glycosylases; Xyloglucan:xyloglucosyl transferase; Glycosyltransferases; Transferases; Hydrolases; Glycosyltransferases; Glycosylases
	C1-V3	7847624	7848972	Boc01g01019.1	vacuolar protein sorting-associated protein 25	540	20	1.38654e-127	99.3	4	P:GO:0043328; F:GO:0005198; F:GO:0042803; C:GO:0000814	P:protein transport to vacuole involved in ubiquitin-dependent protein catabolic process via the multivesicular body sorting pathway; F:structural molecule activity; F:protein homodimerization activity; C:ESCRT II complex
	C1-V3	7849396	7852062	Boc01g01020.1	4-coumarate--CoA ligase-like 6	1725	20	0	96.48	5	P:GO:0015031; P:GO:0071985; F:GO:0016874; C:GO:0000814; C:GO:0016021	P:protein transport; P:multivesicular body sorting pathway; F:ligase activity; C:ESCRT II complex; C:integral component of membrane	EC:6	Ligases
	C1-V3	7859966	7866156	Boc01g01021.1	DNA (cytosine-5)-methyltransferase CMT2 isoform X1	3540	20	0	92.23	8	P:GO:0006325; P:GO:0010426; P:GO:0034605; P:GO:0090116; F:GO:0003677; F:GO:0003682; F:GO:0003886; C:GO:0005634	P:chromatin organization; P:DNA methylation on cytosine within a CHH sequence; P:cellular response to heat; P:C-5 methylation of cytosine; F:DNA binding; F:chromatin binding; F:DNA (cytosine-5-)-methyltransferase activity; C:nucleus	EC:2.1; EC:2.1.1.37; EC:2; EC:2.1.1	Transferring one-carbon groups; DNA (cytosine-5-)-methyltransferase; Transferases; Transferring one-carbon groups
	C1-V3	7866522	7872494	Boc01g01022.1	protein ENHANCED DISEASE RESISTANCE 2	2178	20	0	97.37	11	P:GO:0009626; P:GO:0009751; P:GO:0009873; P:GO:0031640; P:GO:1900056; P:GO:1900150; F:GO:0070273; C:GO:0005789; C:GO:0005886; C:GO:0010008; C:GO:0016021	P:plant-type hypersensitive response; P:response to salicylic acid; P:ethylene-activated signaling pathway; P:killing of cells of other organism; P:negative regulation of leaf senescence; P:regulation of defense response to fungus; F:phosphatidylinositol-4-phosphate binding; C:endoplasmic reticulum membrane; C:plasma membrane; C:endosome membrane; C:integral component of membrane
	C1-V3	7875914	7880669	Boc01g01023.1	putative disease resistance protein At4g19050	3342	20	0	93.05	1	F:GO:0043531	F:ADP binding
	C1-V3	7881513	7882980	Boc01g01024.1	probable disease resistance protein At4g19060	1149	20	0	84.75	2	P:GO:0006952; F:GO:0043531	P:defense response; F:ADP binding
	C1-V3	7888632	7892491	Boc01g01025.1	probable methyltransferase PMT21	1803	20	0	98.77	5	P:GO:0032259; F:GO:0008168; C:GO:0005768; C:GO:0005802; C:GO:0016021	P:methylation; F:methyltransferase activity; C:endosome; C:trans-Golgi network; C:integral component of membrane	EC:2.1; EC:2; EC:2.1.1	Transferring one-carbon groups; Transferases; Transferring one-carbon groups
	C1-V3	7928253	7928672	Boc01g01026.1	hypothetical protein F2Q70_00034610	420	20	8.83979e-66	73.1	1	C:GO:0016020	C:membrane
	C1-V3	7928717	7929269	Boc01g01027.1	unnamed protein product	453	20	2.89201e-96	95.71	1	C:GO:0016021	C:integral component of membrane
	C1-V3	7929095	7930718	Boc01g01028.1	serine/threonine-protein phosphatase 6 regulatory ankyrin repeat subunit A	756	20	1.01888e-132	92.22	3	P:GO:0045944; F:GO:0000976; C:GO:0005634	P:positive regulation of transcription by RNA polymerase II; F:transcription cis-regulatory region binding; C:nucleus
	C1-V3	7943756	7946518	Boc01g01029.1	hypothetical protein DY000_02037412	1326	20	0	93.2
	C1-V3	7949706	7951941	Boc01g01030.1	probable carotenoid cleavage dioxygenase 4, chloroplastic	1779	20	0	97.19	5	P:GO:0016121; F:GO:0005515; F:GO:0010436; F:GO:0046872; C:GO:0010287	P:carotene catabolic process; F:protein binding; F:carotenoid dioxygenase activity; F:metal ion binding; C:plastoglobule	EC:1.13.11; EC:1.13; EC:1	Acting on single donors with incorporation of molecular oxygen (oxygenases). The oxygen incorporated need not be derived from O(2); Acting on single donors with incorporation of molecular oxygen (oxygenases). The oxygen incorporated need not be derived from O(2); Oxidoreductases
	C1-V3	7960201	7963218	Boc01g01031.1	probable apyrase 7	2205	20	0	94.31	11	P:GO:0009901; P:GO:0010584; F:GO:0005524; F:GO:0102485; F:GO:0102486; F:GO:0102487; F:GO:0102488; F:GO:0102489; F:GO:0102490; F:GO:0102491; C:GO:0016021	P:anther dehiscence; P:pollen exine formation; F:ATP binding; F:dATP phosphohydrolase activity; F:dCTP phosphohydrolase activity; F:dUTP phosphohydrolase activity; F:dTTP phosphohydrolase activity; F:GTP phosphohydrolase activity; F:8-oxo-dGTP phosphohydrolase activity; F:dGTP phosphohydrolase activity; C:integral component of membrane	EC:3.6.1; EC:3.6; EC:3; EC:3.6.1.5	Acting on acid anhydrides; Acting on acid anhydrides; Hydrolases; Apyrase
	C1-V3	7963761	7966547	Boc01g01032.1	WAT1-related protein At4g19185	1197	20	0	96.02	5	P:GO:0055085; F:GO:0022857; C:GO:0005794; C:GO:0005886; C:GO:0016021	P:transmembrane transport; F:transmembrane transporter activity; C:Golgi apparatus; C:plasma membrane; C:integral component of membrane	EC:7	Translocases
	C1-V3	7966724	7969546	Boc01g01033.1	uncharacterized zinc finger CCHC domain-containing protein At4g19190	1758	20	0	91.72	4	P:GO:0045892; F:GO:0003714; F:GO:0046872; C:GO:0005634	P:negative regulation of transcription, DNA-templated; F:transcription corepressor activity; F:metal ion binding; C:nucleus
	C1-V3	7971672	7973318	Boc01g01034.1	expressed protein	534	1	5.66102e-05	69.51
	C1-V3	7973478	7979969	Boc01g01035.1	general transcription factor IIE subunit 1	1302	20	0	87.17	1	P:GO:0006367	P:transcription initiation from RNA polymerase II promoter
	C1-V3	7981076	7987873	Boc01g01036.1	general transcription factor IIE subunit 2-like	867	20	0	93.81	5	P:GO:0006367; P:GO:0006413; F:GO:0003677; F:GO:0003743; C:GO:0005673	P:transcription initiation from RNA polymerase II promoter; P:translational initiation; F:DNA binding; F:translation initiation factor activity; C:transcription factor TFIIE complex
	C1-V3	7989550	7993251	Boc01g01037.1	ABC transporter E family member 2	1818	20	0	99.3	3	F:GO:0005524; F:GO:0046872; F:GO:0051536	F:ATP binding; F:metal ion binding; F:iron-sulfur cluster binding
	C1-V3	8007589	8008370	Boc01g01038.1	hypothetical protein DY000_02049088	435	20	1.83962e-60	74.51
	C1-V3	8049085	8051133	Boc01g01039.1	abscisic acid 8'-hydroxylase 1	1404	20	0	97.04	6	P:GO:0016125; P:GO:0046345; F:GO:0005506; F:GO:0010295; F:GO:0020037; C:GO:0016021	P:sterol metabolic process; P:abscisic acid catabolic process; F:iron ion binding; F:(+)-abscisic acid 8'-hydroxylase activity; F:heme binding; C:integral component of membrane	EC:1.14.14.137; EC:1; EC:1.14; EC:1.14.13	(+)-abscisic acid 8'-hydroxylase; Oxidoreductases; Acting on paired donors, with incorporation or reduction of molecular oxygen. The oxygen incorporated need not be derived from O(2); Acting on paired donors, with incorporation or reduction of molecular oxygen. The oxygen incorporated need not be derived from O(2)
	C1-V3	8075656	8077335	Boc01g01040.1	uncharacterized protein BNAC01G11660D	522	20	6.29337e-124	92.95	4	P:GO:0007049; P:GO:0007059; P:GO:0051301; C:GO:0000818	P:cell cycle; P:chromosome segregation; P:cell division; C:nuclear MIS12/MIND complex
	C1-V3	8077469	8078878	Boc01g01041.1	decapping 5-like protein	744	20	1.01235e-166	75.49
	C1-V3	8092276	8093049	Boc01g01042.1	putative F-box/kelch-repeat protein At4g19330	774	20	0	89.38	3	P:GO:0009409; P:GO:0009845; C:GO:0016021	P:response to cold; P:seed germination; C:integral component of membrane
	C1-V3	8110700	8117725	Boc01g01043.1	chitin synthase, putative (DUF1218)	708	20	2.6972e-160	90.26	3	P:GO:0009809; C:GO:0005886; C:GO:0016021	P:lignin biosynthetic process; C:plasma membrane; C:integral component of membrane
	C1-V3	8117844	8122426	Boc01g01044.1	long-chain-alcohol oxidase FAO4A-like	2202	20	0	95.9	3	F:GO:0046577; F:GO:0050660; C:GO:0016021	F:long-chain-alcohol oxidase activity; F:flavin adenine dinucleotide binding; C:integral component of membrane	EC:1.1; EC:1; EC:1.1.3.20; EC:1.1.3	Acting on the CH-OH group of donors; Oxidoreductases; Long-chain-alcohol oxidase; Acting on the CH-OH group of donors
	C1-V3	8142383	8144147	Boc01g01045.1	unnamed protein product	771	20	1.80257e-147	90.08	2	C:GO:0009941; C:GO:0016021	C:chloroplast envelope; C:integral component of membrane
	C1-V3	8160481	8161572	Boc01g01046.1	Profilin family protein	444	20	1.95393e-103	97.56	3	F:GO:0003779; C:GO:0005737; C:GO:0005856	F:actin binding; C:cytoplasm; C:cytoskeleton
	C1-V3	8164917	8168868	Boc01g01047.1	pectin acetylesterase 7	1176	20	0	98.89	5	P:GO:0071555; F:GO:0052793; C:GO:0005576; C:GO:0009505; C:GO:0016021	P:cell wall organization; F:pectin acetylesterase activity; C:extracellular region; C:plant-type cell wall; C:integral component of membrane	EC:3.1; EC:3; EC:3.1.1.1	Acting on ester bonds; Hydrolases; Carboxylesterase
	C1-V3	8171413	8174704	Boc01g01048.1	pectin acetylesterase 8	1194	20	0	98.8	5	P:GO:0071555; F:GO:0016787; C:GO:0005576; C:GO:0005618; C:GO:0016021	P:cell wall organization; F:hydrolase activity; C:extracellular region; C:cell wall; C:integral component of membrane	EC:3	Hydrolases
	C1-V3	8206667	8207170	Boc01g01049.1	uncharacterized protein LOC106373906	504	20	1.9954e-107	93.77
	C1-V3	8218607	8219071	Boc01g01050.1	pentatricopeptide repeat-containing protein At4g19440, chloroplastic	465	20	2.4607e-91	86.97	1	C:GO:0009507	C:chloroplast
	C1-V3	8219104	8220204	Boc01g01051.1	pentatricopeptide repeat-containing protein At4g19440, chloroplastic	987	20	0	81.27
	C1-V3	8240239	8240519	Boc01g01052.1	SWR1 complex subunit 6-like	198	20	9.09689e-24	97.5	4	P:GO:0043486; F:GO:0031491; F:GO:0046872; C:GO:0000812	P:histone exchange; F:nucleosome binding; F:metal ion binding; C:Swr1 complex
	C1-V3	8250065	8251774	Boc01g01053.1	uncharacterized protein LOC106377084	1563	20	0	97.25	2	F:GO:0016757; C:GO:0016021	F:glycosyltransferase activity; C:integral component of membrane	EC:2.4; EC:2	Glycosyltransferases; Transferases
	C1-V3	8261499	8261860	Boc01g01054.1	seed biotin-containing protein SBP65-like isoform X1	210	20	9.0803e-14	78.01	3	P:GO:0009631; C:GO:0005829; C:GO:0019898	P:cold acclimation; C:cytosol; C:extrinsic component of membrane
	C1-V3	8265840	8266849	Boc01g01055.1	hypothetical protein F2Q69_00019846	543	5	3.57578e-44	86.66	3	P:GO:0006260; F:GO:0003677; C:GO:0005634	P:DNA replication; F:DNA binding; C:nucleus
	C1-V3	8267253	8272538	Boc01g01056.1	disease resistance protein RRS1-like isoform X1	4647	20	0	95.22	5	P:GO:0006952; P:GO:0007165; F:GO:0003953; F:GO:0043531; F:GO:0046872	P:defense response; P:signal transduction; F:NAD+ nucleosidase activity; F:ADP binding; F:metal ion binding	EC:3.2; EC:3; EC:3.2.2	Glycosylases; Hydrolases; Glycosylases
	C1-V3	8272829	8273359	Boc01g01057.1	hypothetical protein DY000_02037470	300	5	4.60612e-53	99.09
	C1-V3	8277274	8284847	Boc01g01058.1	vacuolar protein sorting-associated protein 54, chloroplastic	3105	20	0	97.25	5	P:GO:0015031; P:GO:0042147; C:GO:0000139; C:GO:0000938; C:GO:0005829	P:protein transport; P:retrograde transport, endosome to Golgi; C:Golgi membrane; C:GARP complex; C:cytosol
	C1-V3	8294920	8299002	Boc01g01059.1	probable WRKY transcription factor 19 isoform X2	3405	20	0	87.93	9	P:GO:0006355; P:GO:0006952; P:GO:0009734; F:GO:0003677; F:GO:0005524; F:GO:0043531; F:GO:0050135; F:GO:0061809; C:GO:0005634	P:regulation of transcription, DNA-templated; P:defense response; P:auxin-activated signaling pathway; F:DNA binding; F:ATP binding; F:ADP binding; F:NAD(P)+ nucleosidase activity; F:NAD+ nucleotidase, cyclic ADP-ribose generating; C:nucleus	EC:3.2; EC:3; EC:3.2.2.6; EC:3.2.2	Glycosylases; Hydrolases; ADP-ribosyl cyclase/cyclic ADP-ribose hydrolase; Glycosylases
	C1-V3	8299581	8303522	Boc01g01060.1	inactive disease resistance protein RPS4-like	3576	20	0	92.25	5	P:GO:0006952; P:GO:0007165; F:GO:0003953; F:GO:0005524; F:GO:0043531	P:defense response; P:signal transduction; F:NAD+ nucleosidase activity; F:ATP binding; F:ADP binding	EC:3.2; EC:3; EC:3.2.2	Glycosylases; Hydrolases; Glycosylases
	C1-V3	8304563	8306453	Boc01g01061.1	iron-sulfur protein NUBPL	948	20	0	97.02	4	P:GO:0016226; F:GO:0005524; F:GO:0051536; C:GO:0005739	P:iron-sulfur cluster assembly; F:ATP binding; F:iron-sulfur cluster binding; C:mitochondrion
	C1-V3	8307264	8309552	Boc01g01062.1	cyclin-T1-2-like isoform X1	1212	20	0	83.76	7	P:GO:0006357; P:GO:0007049; P:GO:0032786; P:GO:0050790; P:GO:0051301; F:GO:0061575; C:GO:0008024	P:regulation of transcription by RNA polymerase II; P:cell cycle; P:positive regulation of DNA-templated transcription, elongation; P:regulation of catalytic activity; P:cell division; F:cyclin-dependent protein serine/threonine kinase activator activity; C:cyclin/CDK positive transcription elongation factor complex	EC:2.7.1	Transferring phosphorus-containing groups
	C1-V3	8310656	8312689	Boc01g01063.1	polycystic kidney disease protein 1-like 3	2034	20	0	75.01
	C1-V3	8317824	8318264	Boc01g01064.1	dnaJ homolog subfamily B member 12-like	441	20	4.68415e-78	89.69
	C1-V3	8318294	8319190	Boc01g01065.1	J domain-containing protein DDB_G0295729	897	20	4.68831e-168	76.42
	C1-V3	8320865	8322229	Boc01g01066.1	adenylate cyclase, terminal-differentiation specific-like	1365	20	1.70548e-95	98.96
	C1-V3	8328408	8331666	Boc01g01067.1	cyclin-T1-4-like	1605	20	0	96.26	6	P:GO:0006357; P:GO:0007049; P:GO:0050790; P:GO:0051301; F:GO:0003723; F:GO:0016538	P:regulation of transcription by RNA polymerase II; P:cell cycle; P:regulation of catalytic activity; P:cell division; F:RNA binding; F:cyclin-dependent protein serine/threonine kinase regulator activity	EC:2.7.1	Transferring phosphorus-containing groups
	C1-V3	8333813	8335467	Boc01g01068.1	unnamed protein product	696	17	1.22529e-39	92.61
	C1-V3	8338885	8343229	Boc01g01069.1	multiple RNA-binding domain-containing protein 1	2334	20	0	91.42	9	P:GO:0000398; P:GO:0006357; P:GO:0007049; P:GO:0050790; P:GO:0051301; F:GO:0003723; F:GO:0016538; C:GO:0005730; C:GO:0016607	P:mRNA splicing, via spliceosome; P:regulation of transcription by RNA polymerase II; P:cell cycle; P:regulation of catalytic activity; P:cell division; F:RNA binding; F:cyclin-dependent protein serine/threonine kinase regulator activity; C:nucleolus; C:nuclear speck	EC:2.7.1	Transferring phosphorus-containing groups
	C1-V3	8344309	8345092	Boc01g01070.1	heat stress transcription factor A-4a	516	20	5.91246e-101	87.83	5	P:GO:0006357; P:GO:0034605; F:GO:0000978; F:GO:0003700; C:GO:0005634	P:regulation of transcription by RNA polymerase II; P:cellular response to heat; F:RNA polymerase II cis-regulatory region sequence-specific DNA binding; F:DNA-binding transcription factor activity; C:nucleus
	C1-V3	8345692	8347549	Boc01g01071.1	ras-related protein RABF2b	603	20	1.13059e-145	99	11	P:GO:0006886; P:GO:0007033; P:GO:0045324; F:GO:0003924; F:GO:0005515; F:GO:0005525; C:GO:0005783; C:GO:0005886; C:GO:0030139; C:GO:0031901; C:GO:0032585	P:intracellular protein transport; P:vacuole organization; P:late endosome to vacuole transport; F:GTPase activity; F:protein binding; F:GTP binding; C:endoplasmic reticulum; C:plasma membrane; C:endocytic vesicle; C:early endosome membrane; C:multivesicular body membrane	EC:3.6.1; EC:3.6; EC:3	Acting on acid anhydrides; Acting on acid anhydrides; Hydrolases
	C1-V3	8348375	8349735	Boc01g01072.1	TRAM, LAG1 and CLN8 (TLC) lipid-sensing domain containing protein	807	20	0	95.06	3	P:GO:0055088; C:GO:0005783; C:GO:0016021	P:lipid homeostasis; C:endoplasmic reticulum; C:integral component of membrane
	C1-V3	8356969	8357440	Boc01g01073.1	hypothetical protein F2Q69_00028631	405	11	1.23651e-52	82.51
	C1-V3	8369006	8369671	Boc01g01074.1	uncharacterized protein LOC111201866	501	20	1.36675e-111	75.08	5	P:GO:0006355; F:GO:0003677; F:GO:0003700; F:GO:0043565; C:GO:0005634	P:regulation of transcription, DNA-templated; F:DNA binding; F:DNA-binding transcription factor activity; F:sequence-specific DNA binding; C:nucleus
	C1-V3	8377160	8379116	Boc01g01075.1	regulator of telomere elongation helicase 1-like	762	20	9.51268e-98	93.67	7	P:GO:0006355; P:GO:0032508; F:GO:0003677; F:GO:0003678; F:GO:0005524; F:GO:0016818; C:GO:0005634	P:regulation of transcription, DNA-templated; P:DNA duplex unwinding; F:DNA binding; F:DNA helicase activity; F:ATP binding; F:hydrolase activity, acting on acid anhydrides, in phosphorus-containing anhydrides; C:nucleus	EC:3.6.1; EC:3.6.4.12; EC:3.6; EC:3	Acting on acid anhydrides; DNA helicase; Acting on acid anhydrides; Hydrolases
	C1-V3	8380347	8382743	Boc01g01076.1	transcription termination factor MTEF18, mitochondrial	1767	20	0	96.44	3	P:GO:0006353; P:GO:0006355; F:GO:0003690	P:DNA-templated transcription, termination; P:regulation of transcription, DNA-templated; F:double-stranded DNA binding
	C1-V3	8382787	8385624	Boc01g01077.1	snRNA-activating protein complex subunit 4-like	2286	20	0	85.17	1	C:GO:0005634	C:nucleus
D134_C01_8398944	C1-V3	8397184	8399900	Boc01g01078.1	regulatory protein NPR4	1764	20	0	95.78	4	P:GO:0009862; P:GO:0016567; P:GO:2000022; P:GO:2000031	P:systemic acquired resistance, salicylic acid mediated signaling pathway; P:protein ubiquitination; P:regulation of jasmonic acid mediated signaling pathway; P:regulation of salicylic acid mediated signaling pathway
	N.B. Yellow highlights associated with different types of disease resistance mechanism

## Sheet: Table S6
Table S6 Gene ontology annotation using BLAST2GO for the genes of the flanking region of chromosome C03 in the Brassica oleracea reference genome sequence of cabbage double-haploid line D134
Flanking SNP_3H_3O_5C	Flanking SNP_2B	Flanking SNP_5K_ 5L	Flanking SNP_5G_8J	Flanking SNP_3D	Chr.	Start	End	SeqName	Description	Length	#Hits	e-Value	sim mean	#GO	GO IDs	GO Names	Enzyme Codes	Enzyme Names	InterPro IDs	InterPro GO IDs	InterPro GO Names
				D134_C03_585685	C3-V3	590826	592567	Boc03g00084.1	uncharacterized protein LOC106397840	318	20	8.63071e-58	89.15
				3D	C3-V3	615544	616541	Boc03g00085.1	transmembrane protein 45A-like	639	20	3.8153e-152	91.8	1	C:GO:0016021	C:integral component of membrane
				C03 / Rcr_C03-2	C3-V3	616971	618015	Boc03g00086.1	uncharacterized protein LOC111203278	798	20	3.38996e-142	79.22	1	C:GO:0016021	C:integral component of membrane
					C3-V3	619076	619324	Boc03g00087.1	transmembrane protein 45A-like	186	20	6.03812e-08	90.01	1	C:GO:0016021	C:integral component of membrane
					C3-V3	625853	627824	Boc03g00088.1	transmembrane protein 45A-like	897	20	0	86.26	1	C:GO:0016021	C:integral component of membrane
					C3-V3	662371	663146	Boc03g00089.1	dirigent protein 20	570	20	7.07278e-127	93.76	1	C:GO:0048046	C:apoplast
					C3-V3	667451	668831	Boc03g00090.1	unnamed protein product	1236	20	0	78.52
					C3-V3	683238	684277	Boc03g00091.1	hypothetical protein IGI04_029293	435	20	2.60593e-26	96.4	1	C:GO:0005739	C:mitochondrion
					C3-V3	692292	694715	Boc03g00092.1	inactive protein kinase SELMODRAFT_444075 isoform X1	1815	20	0	93.83	4	P:GO:0018108; F:GO:0004713; F:GO:0005524; C:GO:0005886	P:peptidyl-tyrosine phosphorylation; F:protein tyrosine kinase activity; F:ATP binding; C:plasma membrane	EC:2.7.1; EC:2.7.10; EC:2.7; EC:2	Transferring phosphorus-containing groups; Transferring phosphorus-containing groups; Transferring phosphorus-containing groups; Transferases
					C3-V3	712486	713451	Boc03g00093.1	MD-2-related lipid recognition domain-containing protein	480	20	4.69939e-88	76.3	7	P:GO:0009651; P:GO:0009958; P:GO:0015918; F:GO:0005515; F:GO:0008429; F:GO:0032934; C:GO:0005737	P:response to salt stress; P:positive gravitropism; P:sterol transport; F:protein binding; F:phosphatidylethanolamine binding; F:sterol binding; C:cytoplasm
					C3-V3	715848	716496	Boc03g00094.1	PRA1 family protein F2	180	20	3.99228e-24	89.25	7	P:GO:0016192; F:GO:0005515; C:GO:0005774; C:GO:0005783; C:GO:0005794; C:GO:0010008; C:GO:0016021	P:vesicle-mediated transport; F:protein binding; C:vacuolar membrane; C:endoplasmic reticulum; C:Golgi apparatus; C:endosome membrane; C:integral component of membrane
					C3-V3	726868	727228	Boc03g00095.1	phospholipase D alpha 4	303	20	1.61068e-27	86.02	15	P:GO:0006970; P:GO:0006995; P:GO:0009395; P:GO:0009791; P:GO:0009825; P:GO:0016036; P:GO:0045848; P:GO:0046470; P:GO:0048364; P:GO:0051301; P:GO:0051365; F:GO:0004630; F:GO:0005509; F:GO:0070290; C:GO:0005886	P:response to osmotic stress; P:cellular response to nitrogen starvation; P:phospholipid catabolic process; P:post-embryonic development; P:multidimensional cell growth; P:cellular response to phosphate starvation; P:positive regulation of nitrogen utilization; P:phosphatidylcholine metabolic process; P:root development; P:cell division; P:cellular response to potassium ion starvation; F:phosphol…	EC:3.1.4; EC:3.1; EC:3; EC:3.1.4.4; EC:3.1.1	Acting on ester bonds; Acting on ester bonds; Hydrolases; Phospholipase D; Acting on ester bonds
					C3-V3	730932	732832	Boc03g00096.1	hypothetical protein IGI04_029298	213	3	2.24353e-10	88.17
					C3-V3	745006	746749	Boc03g00097.1	WAS/WASL-interacting family protein	678	20	4.96306e-112	89.6	3	C:GO:0005739; C:GO:0009536; C:GO:0016021	C:mitochondrion; C:plastid; C:integral component of membrane
					C3-V3	747321	750704	Boc03g00098.1	DEAD-box ATP-dependent RNA helicase 20	1500	20	0	98.71	9	P:GO:0000184; P:GO:0006364; F:GO:0003723; F:GO:0003724; F:GO:0005524; F:GO:0016787; C:GO:0005634; C:GO:0005829; C:GO:1990904	P:nuclear-transcribed mRNA catabolic process, nonsense-mediated decay; P:rRNA processing; F:RNA binding; F:RNA helicase activity; F:ATP binding; F:hydrolase activity; C:nucleus; C:cytosol; C:ribonucleoprotein complex	EC:3.6.4.13; EC:3	RNA helicase; Hydrolases
					C3-V3	750968	753202	Boc03g00099.1	mini-ribonuclease 3 isoform X2	711	20	1.21676e-132	93.36	5	P:GO:0000476; P:GO:0000967; P:GO:0090502; F:GO:0004525; C:GO:0009507	P:maturation of 4.5S rRNA; P:rRNA 5'-end processing; P:RNA phosphodiester bond hydrolysis, endonucleolytic; F:ribonuclease III activity; C:chloroplast	EC:3.1.30; EC:3.1; EC:3; EC:3.1.26; EC:3.1.26.3	Acting on ester bonds; Acting on ester bonds; Hydrolases; Acting on ester bonds; Ribonuclease III
					C3-V3	758930	761745	Boc03g00100.1	protein indeterminate-domain 7-like	1371	20	0	92.26	1	F:GO:0046872	F:metal ion binding
					C3-V3	765472	766664	Boc03g00101.1	inositol hexakisphosphate and diphosphoinositol-pentakisphosphate kinase 1 isoform X3	261	20	9.72514e-38	79.31	12	P:GO:0006020; P:GO:0016310; P:GO:0032958; F:GO:0000827; F:GO:0000829; F:GO:0000832; F:GO:0005524; F:GO:0033857; F:GO:0052723; F:GO:0052724; F:GO:0102092; C:GO:0005829	P:inositol metabolic process; P:phosphorylation; P:inositol phosphate biosynthetic process; F:inositol-1,3,4,5,6-pentakisphosphate kinase activity; F:inositol heptakisphosphate kinase activity; F:inositol hexakisphosphate 5-kinase activity; F:ATP binding; F:diphosphoinositol-pentakisphosphate kinase activity; F:inositol hexakisphosphate 1-kinase activity; F:inositol hexakisphosphate 3-kinase acti…	EC:2.7; EC:2; EC:2.7.4; EC:2.7.4.24; EC:2.7.4.21	Transferring phosphorus-containing groups; Transferases; Transferring phosphorus-containing groups; Diphosphoinositol-pentakisphosphate kinase; Inositol-hexakisphosphate kinase
					C3-V3	770338	770676	Boc03g00102.1	hypothetical protein DY000_02010580	246	20	7.87751e-39	89.52
					C3-V3	785070	786971	Boc03g00103.1	uncharacterized WD repeat-containing protein C2A9.03	651	20	1.90466e-112	92.89	1	C:GO:0080008	C:Cul4-RING E3 ubiquitin ligase complex
					C3-V3	796844	797248	Boc03g00104.1	unnamed protein product	270	20	4.40995e-40	83.92
					C3-V3	805514	811049	Boc03g00105.1	glutamine-dependent NAD(+) synthetase	2178	20	0	98.02	5	P:GO:0009435; F:GO:0003952; F:GO:0004359; F:GO:0005524; C:GO:0005829	P:NAD biosynthetic process; F:NAD+ synthase (glutamine-hydrolyzing) activity; F:glutaminase activity; F:ATP binding; C:cytosol	EC:3.5.1.2; EC:3.5.1; EC:6.3.5.1; EC:6.3; EC:3.5; EC:3; EC:6; EC:6.3.5	Glutaminase; Acting on carbon-nitrogen bonds, other than peptide bonds; NAD(+) synthase (glutamine-hydrolyzing); Forming carbon-nitrogen bonds; Acting on carbon-nitrogen bonds, other than peptide bonds; Hydrolases; Ligases; Forming carbon-nitrogen bonds
					C3-V3	810858	812342	Boc03g00106.1	mediator of RNA polymerase II transcription subunit 9	726	20	6.96103e-61	99.06	1	C:GO:0016592	C:mediator complex
					C3-V3	815087	816620	Boc03g00107.1	protein translation factor SUI1 homolog 2	348	20	8.99253e-67	98.44	4	P:GO:0006413; P:GO:0006417; F:GO:0003729; F:GO:0003743	P:translational initiation; P:regulation of translation; F:mRNA binding; F:translation initiation factor activity
					C3-V3	817720	821013	Boc03g00108.1	phospholipid-transporting ATPase 6	2787	20	0	98.12	6	P:GO:0045332; F:GO:0000287; F:GO:0005524; F:GO:0140326; C:GO:0005886; C:GO:0016021	P:phospholipid translocation; F:magnesium ion binding; F:ATP binding; F:ATPase-coupled intramembrane lipid transporter activity; C:plasma membrane; C:integral component of membrane	EC:7.6.2.1; EC:7	P-type phospholipid transporter; Translocases
					C3-V3	824577	825593	Boc03g00109.1	probable protein phosphatase 2C 66	609	20	2.49562e-117	79.69	2	P:GO:0006470; F:GO:0004722	P:protein dephosphorylation; F:protein serine/threonine phosphatase activity	EC:3.1.3.16; EC:3.1; EC:3; EC:3.1.3	Protein-serine/threonine phosphatase; Acting on ester bonds; Hydrolases; Acting on ester bonds
					C3-V3	858629	861310	Boc03g00110.1	eukaryotic initiation factor 4A-1	1239	20	0	99.62	11	P:GO:0006334; P:GO:0006413; F:GO:0003677; F:GO:0003724; F:GO:0003729; F:GO:0003743; F:GO:0005524; F:GO:0016787; C:GO:0000786; C:GO:0005730; C:GO:0071013	P:nucleosome assembly; P:translational initiation; F:DNA binding; F:RNA helicase activity; F:mRNA binding; F:translation initiation factor activity; F:ATP binding; F:hydrolase activity; C:nucleosome; C:nucleolus; C:catalytic step 2 spliceosome	EC:3.6.4.13; EC:3	RNA helicase; Hydrolases
					C3-V3	862493	862972	Boc03g00111.1	telomere repeat-binding factor 4-like	216	20	2.08945e-40	84.96	6	P:GO:0006334; F:GO:0003691; F:GO:0003700; F:GO:0016740; C:GO:0000786; C:GO:0005730	P:nucleosome assembly; F:double-stranded telomeric DNA binding; F:DNA-binding transcription factor activity; F:transferase activity; C:nucleosome; C:nucleolus	EC:2	Transferases
					C3-V3	865345	866572	Boc03g00112.1	60S ribosomal protein L18a-like protein isoform X2	318	20	2.49496e-14	93.95	2	C:GO:0005840; C:GO:0016021	C:ribosome; C:integral component of membrane
					C3-V3	868204	881607	Boc03g00113.1	proteasome-associated protein ECM29 homolog isoform X1	5436	20	0	97.45	3	P:GO:0043248; F:GO:0060090; C:GO:0005737	P:proteasome assembly; F:molecular adaptor activity; C:cytoplasm
					C3-V3	897949	898390	Boc03g00114.1	BnaC03g70010D	411	20	1.66376e-76	83.49	3	P:GO:0006508; F:GO:0004190; C:GO:0016021	P:proteolysis; F:aspartic-type endopeptidase activity; C:integral component of membrane	EC:3.4.23; EC:3.4; EC:3	Acting on peptide bonds (peptidases); Acting on peptide bonds (peptidases); Hydrolases
					C3-V3	907050	908060	Boc03g00115.1	protein BIG GRAIN 1-like B	1011	20	1.33351e-162	81.98	2	P:GO:0009734; C:GO:0005886	P:auxin-activated signaling pathway; C:plasma membrane
					C3-V3	945057	950315	Boc03g00116.1	E3 ubiquitin-protein ligase SPL2-like	378	20	6.12073e-73	91.46	5	P:GO:0006996; P:GO:0016567; F:GO:0004842; F:GO:0046872; C:GO:0016021	P:organelle organization; P:protein ubiquitination; F:ubiquitin-protein transferase activity; F:metal ion binding; C:integral component of membrane	EC:2	Transferases
					C3-V3	993527	994458	Boc03g00117.1	nuclear transcription factor Y subunit A-5	705	20	5.41619e-152	80.62	9	P:GO:0006357; P:GO:0009414; P:GO:0009738; P:GO:0009785; P:GO:0010262; P:GO:0045892; F:GO:0000978; F:GO:0000981; C:GO:0016602	P:regulation of transcription by RNA polymerase II; P:response to water deprivation; P:abscisic acid-activated signaling pathway; P:blue light signaling pathway; P:somatic embryogenesis; P:negative regulation of transcription, DNA-templated; F:RNA polymerase II cis-regulatory region sequence-specific DNA binding; F:DNA-binding transcription factor activity, RNA polymerase II-specific; C:CCAAT-bin…
					C3-V3	994490	996436	Boc03g00118.1	E3 ubiquitin-protein ligase SPL2-like	1152	20	0	94.18	5	P:GO:0006996; P:GO:0016567; F:GO:0004842; F:GO:0046872; C:GO:0016021	P:organelle organization; P:protein ubiquitination; F:ubiquitin-protein transferase activity; F:metal ion binding; C:integral component of membrane	EC:2	Transferases
					C3-V3	997446	999142	Boc03g00119.1	transcription initiation factor TFIID subunit 9	540	20	2.9466e-95	95.87	8	P:GO:0043966; P:GO:0045893; P:GO:0051123; F:GO:0003713; F:GO:0016251; F:GO:0046982; C:GO:0000124; C:GO:0005669	P:histone H3 acetylation; P:positive regulation of transcription, DNA-templated; P:RNA polymerase II preinitiation complex assembly; F:transcription coactivator activity; F:RNA polymerase II general transcription initiation factor activity; F:protein heterodimerization activity; C:SAGA complex; C:transcription factor TFIID complex
					C3-V3	1000815	1001518	Boc03g00120.1	PREDICTED: uncharacterized protein LOC106333194	375	20	9.76867e-71	95.26
					C3-V3	1003823	1005021	Boc03g00121.1	hypothetical protein DY000_02054038	204	20	2.58747e-21	81.89
					C3-V3	1014423	1016766	Boc03g00122.1	cation/calcium exchanger 4-like	1842	20	0	94	7	P:GO:0006813; P:GO:0006814; P:GO:0010150; P:GO:0098655; F:GO:0008324; F:GO:0015297; C:GO:0016021	P:potassium ion transport; P:sodium ion transport; P:leaf senescence; P:cation transmembrane transport; F:cation transmembrane transporter activity; F:antiporter activity; C:integral component of membrane	EC:7	Translocases
					C3-V3	1017575	1021266	Boc03g00123.1	aldehyde dehydrogenase family 7 member A1	1530	20	0	98.58	7	P:GO:0006081; P:GO:0009269; P:GO:0009651; P:GO:0009737; F:GO:0004029; F:GO:0043878; C:GO:0005829	P:cellular aldehyde metabolic process; P:response to desiccation; P:response to salt stress; P:response to abscisic acid; F:aldehyde dehydrogenase (NAD+) activity; F:glyceraldehyde-3-phosphate dehydrogenase (NAD+) (non-phosphorylating) activity; C:cytosol	EC:1.2; EC:1; EC:1.2.1.5; EC:1.2.1.3; EC:1.2.1	Acting on the aldehyde or oxo group of donors; Oxidoreductases; Aldehyde dehydrogenase (NAD(P)(+)); Aldehyde dehydrogenase (NAD(+)); Acting on the aldehyde or oxo group of donors
					C3-V3	1021789	1024247	Boc03g00124.1	exocyst complex component EXO70A1	1902	20	0	95.43	5	P:GO:0006887; P:GO:0015031; C:GO:0000145; C:GO:0005634; C:GO:0005829	P:exocytosis; P:protein transport; C:exocyst; C:nucleus; C:cytosol
				D134_C03_1026778	C3-V3	1025303	1028190	Boc03g00125.1	oligouridylate-binding protein 1A-like	1260	20	0	97.36	2	F:GO:0003729; C:GO:0005886	F:mRNA binding; C:plasma membrane
			D134_C03_9211088		C3-V3	9208544	9213288	Boc03g00757.1	RNA polymerase II C-terminal domain phosphatase-like 1	2514	20	0	92.89	6	P:GO:0070940; F:GO:0003723; F:GO:0008420; F:GO:0106306; F:GO:0106307; C:GO:0005634	P:dephosphorylation of RNA polymerase II C-terminal domain; F:RNA binding; F:RNA polymerase II CTD heptapeptide repeat phosphatase activity; F:protein serine phosphatase activity; F:protein threonine phosphatase activity; C:nucleus	EC:3.1.3.16; EC:3.1; EC:3; EC:3.1.3	Protein-serine/threonine phosphatase; Acting on ester bonds; Hydrolases; Acting on ester bonds
			5G, 8J		C3-V3	9232843	9234871	Boc03g00758.1	gibberellin 3-beta-dioxygenase 3	1053	20	0	95.62	4	P:GO:0009416; P:GO:0009686; F:GO:0016707; F:GO:0046872	P:response to light stimulus; P:gibberellin biosynthetic process; F:gibberellin 3-beta-dioxygenase activity; F:metal ion binding	EC:1.14.11.15; EC:1.14.11; EC:1; EC:1.14	Gibberellin 3-beta-dioxygenase; Acting on paired donors, with incorporation or reduction of molecular oxygen. The oxygen incorporated need not be derived from O(2); Oxidoreductases; Acting on paired donors, with incorporation or reduction of molecular oxygen. The oxygen incorporated need not be derived from O(2)
			C03 / Rcr_C03-1		C3-V3	9249463	9250059	Boc03g00759.1	dof zinc finger protein DOF4.3	597	20	1.22836e-113	81.69	3	P:GO:0006355; F:GO:0003677; C:GO:0005634	P:regulation of transcription, DNA-templated; F:DNA binding; C:nucleus
					C3-V3	9251901	9258143	Boc03g00760.1	DNA-directed RNA polymerase II subunit 2-like	1005	20	1.47991e-99	92.64	6	P:GO:0006351; F:GO:0003677; F:GO:0003899; F:GO:0032549; F:GO:0046872; C:GO:0005665	P:transcription, DNA-templated; F:DNA binding; F:DNA-directed 5'-3' RNA polymerase activity; F:ribonucleoside binding; F:metal ion binding; C:RNA polymerase II, core complex	EC:2.7; EC:2; EC:2.7.7; EC:2.7.7.6	Transferring phosphorus-containing groups; Transferases; Transferring phosphorus-containing groups; DNA-directed RNA polymerase
					C3-V3	9262238	9262557	Boc03g00761.1	Putative endonuclease or glycosyl hydrolase	243	20	6.35184e-50	70.39	5	P:GO:0010468; P:GO:0090305; F:GO:0004519; F:GO:0016787; C:GO:0005777	P:regulation of gene expression; P:nucleic acid phosphodiester bond hydrolysis; F:endonuclease activity; F:hydrolase activity; C:peroxisome
					C3-V3	9264696	9267251	Boc03g00762.1	tubulin beta-9 chain	1341	20	0	99.83	7	P:GO:0000226; P:GO:0000278; F:GO:0003924; F:GO:0005200; F:GO:0005525; C:GO:0005737; C:GO:0005874	P:microtubule cytoskeleton organization; P:mitotic cell cycle; F:GTPase activity; F:structural constituent of cytoskeleton; F:GTP binding; C:cytoplasm; C:microtubule	EC:3.6.1; EC:3.6; EC:3	Acting on acid anhydrides; Acting on acid anhydrides; Hydrolases
					C3-V3	9270340	9274511	Boc03g00763.1	auxilin-related protein 2-like isoform X1	2580	20	0	95.6	6	P:GO:0072318; P:GO:0072583; F:GO:0030276; C:GO:0005737; C:GO:0031982; C:GO:0043231	P:clathrin coat disassembly; P:clathrin-dependent endocytosis; F:clathrin binding; C:cytoplasm; C:vesicle; C:intracellular membrane-bounded organelle
					C3-V3	9281291	9282756	Boc03g00764.1	uncharacterized protein LOC106389888	1089	20	5.6814e-174	77.86	1	C:GO:0016021	C:integral component of membrane
					C3-V3	9290773	9292817	Boc03g00765.1	berberine bridge enzyme-like 19	852	20	1.03291e-143	97.07	4	F:GO:0016491; F:GO:0071949; C:GO:0005576; C:GO:0005618	F:oxidoreductase activity; F:FAD binding; C:extracellular region; C:cell wall	EC:1	Oxidoreductases
					C3-V3	9297881	9298363	Boc03g00766.1	aquaporin PIP2-2-like	378	20	4.77142e-77	77.75	4	P:GO:0055085; F:GO:0015267; C:GO:0016020; C:GO:0016021	P:transmembrane transport; F:channel activity; C:membrane; C:integral component of membrane
					C3-V3	9308489	9316400	Boc03g00767.1	probable UDP-arabinose 4-epimerase 3	1854	20	0	98.31	7	P:GO:0006012; P:GO:0033358; P:GO:0045227; F:GO:0003978; F:GO:0050373; C:GO:0016021; C:GO:0032580	P:galactose metabolic process; P:UDP-L-arabinose biosynthetic process; P:capsule polysaccharide biosynthetic process; F:UDP-glucose 4-epimerase activity; F:UDP-arabinose 4-epimerase activity; C:integral component of membrane; C:Golgi cisterna membrane	EC:5.1.3.5; EC:5.1; EC:5; EC:5.1.3; EC:5.1.3.2	UDP-arabinose 4-epimerase; Racemases and epimerases; Isomerases; Racemases and epimerases; UDP-glucose 4-epimerase
					C3-V3	9324492	9325333	Boc03g00768.1	Leucine-rich repeat protein kinase family protein	663	20	2.13092e-156	85.25	6	P:GO:0006468; F:GO:0005515; F:GO:0005524; F:GO:0106310; F:GO:0106311; C:GO:0016021	P:protein phosphorylation; F:protein binding; F:ATP binding; F:protein serine kinase activity; F:protein threonine kinase activity; C:integral component of membrane	EC:2.7.1; EC:2.7.11.1; EC:2.7; EC:2	Transferring phosphorus-containing groups; Non-specific serine/threonine protein kinase; Transferring phosphorus-containing groups; Transferases
					C3-V3	9331567	9339815	Boc03g00769.1	probable LRR receptor-like serine/threonine-protein kinase At4g20450 isoform X1	1959	20	0	89.65	6	P:GO:0006468; F:GO:0005515; F:GO:0005524; F:GO:0106310; F:GO:0106311; C:GO:0016021	P:protein phosphorylation; F:protein binding; F:ATP binding; F:protein serine kinase activity; F:protein threonine kinase activity; C:integral component of membrane	EC:2.7.1; EC:2.7.11.1; EC:2.7; EC:2	Transferring phosphorus-containing groups; Non-specific serine/threonine protein kinase; Transferring phosphorus-containing groups; Transferases
					C3-V3	9340430	9342030	Boc03g00770.1	small nuclear ribonucleoprotein-associated proteins B and B'	753	20	1.21205e-69	97.8	10	P:GO:0000398; F:GO:0003723; C:GO:0005682; C:GO:0005685; C:GO:0005686; C:GO:0005687; C:GO:0005737; C:GO:0046540; C:GO:0071004; C:GO:0071013	P:mRNA splicing, via spliceosome; F:RNA binding; C:U5 snRNP; C:U1 snRNP; C:U2 snRNP; C:U4 snRNP; C:cytoplasm; C:U4/U6 x U5 tri-snRNP complex; C:U2-type prespliceosome; C:catalytic step 2 spliceosome
					C3-V3	9342544	9342945	Boc03g00771.1	putative tapetum-specific A3	402	20	1.20283e-56	83.36
					C3-V3	9352763	9353553	Boc03g00772.1	CASP-like protein 1B2	600	20	3.01093e-108	93.58	3	F:GO:0051539; C:GO:0005886; C:GO:0016021	F:4 iron, 4 sulfur cluster binding; C:plasma membrane; C:integral component of membrane
					C3-V3	9353827	9356441	Boc03g00773.1	protein LSD1 isoform X3	390	20	4.46608e-68	91.96	1	C:GO:0005634	C:nucleus
					C3-V3	9362714	9365145	Boc03g00774.1	vacuolar protein sorting-associated protein 2 homolog 2	735	20	1.18534e-152	88.63	5	P:GO:0015031; P:GO:0032509; P:GO:0045324; C:GO:0000815; C:GO:0005771	P:protein transport; P:endosome transport via multivesicular body sorting pathway; P:late endosome to vacuole transport; C:ESCRT III complex; C:multivesicular body
					C3-V3	9365830	9367545	Boc03g00775.1	elongation factor Tu, chloroplastic-like	1434	20	0	98.11	4	P:GO:0006414; F:GO:0003746; F:GO:0003924; F:GO:0005525	P:translational elongation; F:translation elongation factor activity; F:GTPase activity; F:GTP binding	EC:3.6.1; EC:3.6; EC:3	Acting on acid anhydrides; Acting on acid anhydrides; Hydrolases
					C3-V3	9368295	9371941	Boc03g00776.1	hypothetical protein Bca52824_038133	1032	20	0	94.5	3	P:GO:0006367; F:GO:0046982; C:GO:0005634	P:transcription initiation from RNA polymerase II promoter; F:protein heterodimerization activity; C:nucleus
					C3-V3	9397792	9399967	Boc03g00777.1	transcription initiation factor TFIID subunit 11	567	20	5.15235e-53	65.74	3	P:GO:0051123; F:GO:0003713; C:GO:0005669	P:RNA polymerase II preinitiation complex assembly; F:transcription coactivator activity; C:transcription factor TFIID complex
					C3-V3	9401477	9405322	Boc03g00778.1	leucine-rich repeat receptor-like serine/threonine-protein kinase BAM3	2988	20	0	96.49	4	P:GO:0006468; F:GO:0004672; F:GO:0005524; C:GO:0016021	P:protein phosphorylation; F:protein kinase activity; F:ATP binding; C:integral component of membrane	EC:2.7.1; EC:2.7; EC:2	Transferring phosphorus-containing groups; Transferring phosphorus-containing groups; Transferases
					C3-V3	9479173	9480339	Boc03g00779.1	unnamed protein product	1167	20	0	92.57	6	P:GO:0016102; P:GO:0048564; P:GO:0080183; F:GO:0000287; F:GO:0010333; C:GO:0009535	P:diterpenoid biosynthetic process; P:photosystem I assembly; P:response to photooxidative stress; F:magnesium ion binding; F:terpene synthase activity; C:chloroplast thylakoid membrane	EC:4.2; EC:4; EC:4.2.3	Carbon-oxygen lyases; Lyases; Carbon-oxygen lyases
					C3-V3	9487708	9489993	Boc03g00780.1	galactan beta-1,4-galactosyltransferase GALS3-like	1488	20	0	95.1	2	F:GO:0016757; C:GO:0016021	F:glycosyltransferase activity; C:integral component of membrane	EC:2.4; EC:2	Glycosyltransferases; Transferases
					C3-V3	9505931	9507269	Boc03g00781.1	excitatory amino acid transporter	246	20	2.0881e-52	99.13	2	C:GO:0005747; C:GO:0005774	C:mitochondrial respiratory chain complex I; C:vacuolar membrane
					C3-V3	9507343	9510113	Boc03g00782.1	protein PLASTID TRANSCRIPTIONALLY ACTIVE 14	1455	20	0	97.46	14	P:GO:0009416; P:GO:0009658; P:GO:0010027; P:GO:0018026; P:GO:0042793; F:GO:0005509; F:GO:0016279; C:GO:0000427; C:GO:0005794; C:GO:0005874; C:GO:0009508; C:GO:0009534; C:GO:0016021; C:GO:0042644	P:response to light stimulus; P:chloroplast organization; P:thylakoid membrane organization; P:peptidyl-lysine monomethylation; P:plastid transcription; F:calcium ion binding; F:protein-lysine N-methyltransferase activity; C:plastid-encoded plastid RNA polymerase complex; C:Golgi apparatus; C:microtubule; C:plastid chromosome; C:chloroplast thylakoid; C:integral component of membrane; C:chloropla…	EC:2.1; EC:2; EC:2.1.1	Transferring one-carbon groups; Transferases; Transferring one-carbon groups
					C3-V3	9513098	9514336	Boc03g00783.1	autophagy-related protein 8a isoform X1	408	20	6.99529e-96	90.01	12	P:GO:0006508; P:GO:0006914; P:GO:0006995; P:GO:0050832; F:GO:0005515; F:GO:0019776; F:GO:0019779; F:GO:0019786; C:GO:0005776; C:GO:0005874; C:GO:0016020; C:GO:0061908	P:proteolysis; P:autophagy; P:cellular response to nitrogen starvation; P:defense response to fungus; F:protein binding; F:Atg8 ligase activity; F:Atg8 activating enzyme activity; F:Atg8-specific protease activity; C:autophagosome; C:microtubule; C:membrane; C:phagophore	EC:3.4; EC:2; EC:6.2; EC:3; EC:6	Acting on peptide bonds (peptidases); Transferases; Forming carbon-sulfur bonds; Hydrolases; Ligases
					C3-V3	9533165	9534856	Boc03g00784.1	disease resistance-like protein	729	20	7.25641e-173	84.25	4	P:GO:0006952; P:GO:0007165; F:GO:0003953; F:GO:0043531	P:defense response; P:signal transduction; F:NAD+ nucleosidase activity; F:ADP binding	EC:3.2; EC:3; EC:3.2.2	Glycosylases; Hydrolases; Glycosylases
					C3-V3	9543604	9544321	Boc03g00785.1	integrator complex subunit 7	663	20	2.48763e-122	74.59	3	P:GO:0007275; P:GO:0034472; C:GO:0032039	P:multicellular organism development; P:snRNA 3'-end processing; C:integrator complex
					C3-V3	9554344	9558461	Boc03g00786.1	polygalacturonase QRT3-like	651	20	7.43247e-121	83.69	1	F:GO:0004650	F:polygalacturonase activity	EC:3.2; EC:3; EC:3.2.1.15; EC:3.2.1	Glycosylases; Hydrolases; Endo-polygalacturonase; Glycosylases
					C3-V3	9558526	9559092	Boc03g00787.1	polygalacturonase QRT3-like	567	20	5.84911e-115	95.96	1	F:GO:0004650	F:polygalacturonase activity	EC:3.2; EC:3; EC:3.2.1.15; EC:3.2.1	Glycosylases; Hydrolases; Endo-polygalacturonase; Glycosylases
					C3-V3	9579580	9580366	Boc03g00788.1	BTB/POZ domain-containing protein At2g30600	363	20	2.69119e-46	73.95	7	P:GO:0009834; P:GO:0010417; P:GO:0016567; P:GO:0071555; F:GO:0015018; F:GO:0042285; C:GO:0000139	P:plant-type secondary cell wall biogenesis; P:glucuronoxylan biosynthetic process; P:protein ubiquitination; P:cell wall organization; F:galactosylgalactosylxylosylprotein 3-beta-glucuronosyltransferase activity; F:xylosyltransferase activity; C:Golgi membrane	EC:2.4.2; EC:2.4; EC:2; EC:2.4.1.17; EC:2.4.1.135; EC:2.4.1	Glycosyltransferases; Glycosyltransferases; Transferases; Glucuronosyltransferase; Galactosylgalactosylxylosylprotein 3-beta-glucuronosyltransferase; Glycosyltransferases
					C3-V3	9588197	9588897	Boc03g00789.1	multiple organellar RNA editing factor 1, mitochondrial-like	450	20	2.88015e-54	91.5	5	P:GO:0006397; P:GO:0016554; P:GO:0080156; F:GO:0004650; C:GO:0005739	P:mRNA processing; P:cytidine to uridine editing; P:mitochondrial mRNA modification; F:polygalacturonase activity; C:mitochondrion	EC:3.2; EC:3; EC:3.2.1.15; EC:3.2.1	Glycosylases; Hydrolases; Endo-polygalacturonase; Glycosylases
D134_C03_9689084	D134_C03_9689022				C3-V3	9690864	9691244	Boc03g00790.1	unnamed protein product	381	20	1.29417e-75	85.8
3H, 3O, 5C	2B				C3-V3	9703561	9706909	Boc03g00791.1	potassium transporter 9	2415	20	0	96.65	4	P:GO:0071805; F:GO:0015079; C:GO:0005886; C:GO:0016021	P:potassium ion transmembrane transport; F:potassium ion transmembrane transporter activity; C:plasma membrane; C:integral component of membrane	EC:7	Translocases
C03 / Rcr_C03-2	C03 / Rcr_C03-2				C3-V3	9716173	9717196	Boc03g00792.1	hypothetical protein Bca52824_038114	201	2	1.87864e-12	90.32
					C3-V3	9717239	9717508	Boc03g00793.1	BnaC03g76920D	156	4	4.84797e-29	94.51
					C3-V3	9730329	9731690	Boc03g00794.1	F-box protein At4g19940-like	1191	20	0	84.88	1	P:GO:0008150	P:biological_process
					C3-V3	9741725	9742024	Boc03g00795.1	F-box protein At4g19940-like	300	20	1.64365e-66	83.96	1	P:GO:0008150	P:biological_process
					C3-V3	9742060	9742914	Boc03g00796.1	F-box and associated interaction domains-containing protein	855	20	0	85.8	1	C:GO:0005886	C:plasma membrane
					C3-V3	9755610	9758054	Boc03g00797.1	unnamed protein product	1875	20	0	94.25	1	C:GO:0016021	C:integral component of membrane
					C3-V3	9761110	9762358	Boc03g00798.1	replication protein A 70 kDa DNA-binding subunit A	393	20	4.99024e-80	52.93
					C3-V3	9763556	9764316	Boc03g00799.1	cytochrome P450 71B10	336	20	6.81114e-45	74.44	3	F:GO:0016709; F:GO:0046872; C:GO:0016020	F:oxidoreductase activity, acting on paired donors, with incorporation or reduction of molecular oxygen, NAD(P)H as one donor, and incorporation of one atom of oxygen; F:metal ion binding; C:membrane	EC:1; EC:1.14; EC:1.14.13	Oxidoreductases; Acting on paired donors, with incorporation or reduction of molecular oxygen. The oxygen incorporated need not be derived from O(2); Acting on paired donors, with incorporation or reduction of molecular oxygen. The oxygen incorporated need not be derived from O(2)
					C3-V3	9778921	9779329	Boc03g00800.1	O-fucosyltransferase 24	321	20	7.29448e-74	93.68	3	P:GO:0006004; F:GO:0016740; C:GO:0005737	P:fucose metabolic process; F:transferase activity; C:cytoplasm	EC:2	Transferases
					C3-V3	9820449	9821680	Boc03g00801.1	F-box/kelch-repeat protein At4g19870-like	975	20	0	75.36
					C3-V3	9897340	9898878	Boc03g00802.1	protein PHLOEM PROTEIN 2-LIKE A1-like	681	20	3.51133e-165	89.24	3	P:GO:0009625; F:GO:0030246; F:GO:0043394	P:response to insect; F:carbohydrate binding; F:proteoglycan binding
					C3-V3	9901580	9903406	Boc03g00803.1	peptidyl-prolyl cis-trans isomerase FKBP17-1, chloroplastic	657	20	8.52506e-119	91.19	2	P:GO:0000413; F:GO:0003755	P:protein peptidyl-prolyl isomerization; F:peptidyl-prolyl cis-trans isomerase activity	EC:5.2.1.8; EC:5.2; EC:5	Peptidylprolyl isomerase; Cis-trans-isomerases; Isomerases
					C3-V3	9914949	9916618	Boc03g00804.1	Glycosyl hydrolase family protein with chitinase insertion domain-containing protein	813	20	0	89.76	10	P:GO:0000272; P:GO:0006032; P:GO:0009651; P:GO:0009737; P:GO:0009753; F:GO:0008061; F:GO:0008843; F:GO:0035885; C:GO:0005576; C:GO:0005618	P:polysaccharide catabolic process; P:chitin catabolic process; P:response to salt stress; P:response to abscisic acid; P:response to jasmonic acid; F:chitin binding; F:endochitinase activity; F:exochitinase activity; C:extracellular region; C:cell wall	EC:3.2; EC:3; EC:3.2.1.14; EC:3.2.1	Glycosylases; Hydrolases; Chitinase; Glycosylases
					C3-V3	9929153	9930415	Boc03g00805.1	pyrroline-5-carboxylate reductase	786	20	0	84.89	2	P:GO:0055129; F:GO:0004735	P:L-proline biosynthetic process; F:pyrroline-5-carboxylate reductase activity	EC:1.5; EC:1; EC:1.5.1.2; EC:1.5.1	Acting on the CH-NH group of donors; Oxidoreductases; Pyrroline-5-carboxylate reductase; Acting on the CH-NH group of donors
					C3-V3	9946409	9947663	Boc03g00806.1	pyrroline-5-carboxylate reductase	777	20	0	85.27	2	P:GO:0055129; F:GO:0004735	P:L-proline biosynthetic process; F:pyrroline-5-carboxylate reductase activity	EC:1.5; EC:1; EC:1.5.1.2; EC:1.5.1	Acting on the CH-NH group of donors; Oxidoreductases; Pyrroline-5-carboxylate reductase; Acting on the CH-NH group of donors
					C3-V3	9983869	9984573	Boc03g00807.1	E3 ubiquitin-protein ligase BOI-like	705	20	4.39352e-171	91.32	4	P:GO:0016567; P:GO:0043067; F:GO:0004842; F:GO:0046872	P:protein ubiquitination; P:regulation of programmed cell death; F:ubiquitin-protein transferase activity; F:metal ion binding	EC:2	Transferases
					C3-V3	10003798	10004611	Boc03g00808.1	fe(2+) transport protein 1-like	732	20	1.10503e-163	96.93	4	P:GO:0071577; F:GO:0005385; C:GO:0005886; C:GO:0016021	P:zinc ion transmembrane transport; F:zinc ion transmembrane transporter activity; C:plasma membrane; C:integral component of membrane	EC:7	Translocases
					C3-V3	10047548	10049258	Boc03g00809.1	TRAM, LAG1 and CLN8 (TLC) lipid-sensing domain containing protein	576	20	2.63443e-106	96.14	3	P:GO:0055088; C:GO:0005783; C:GO:0016021	P:lipid homeostasis; C:endoplasmic reticulum; C:integral component of membrane
					C3-V3	10067941	10068194	Boc03g00810.1	ras-related protein RABF2b	156	20	7.64654e-29	93.24	11	P:GO:0006886; P:GO:0007033; P:GO:0045324; F:GO:0003924; F:GO:0005515; F:GO:0005525; C:GO:0005783; C:GO:0005886; C:GO:0030139; C:GO:0031901; C:GO:0032585	P:intracellular protein transport; P:vacuole organization; P:late endosome to vacuole transport; F:GTPase activity; F:protein binding; F:GTP binding; C:endoplasmic reticulum; C:plasma membrane; C:endocytic vesicle; C:early endosome membrane; C:multivesicular body membrane	EC:3.6.1; EC:3.6; EC:3	Acting on acid anhydrides; Acting on acid anhydrides; Hydrolases
					C3-V3	10094540	10095207	Boc03g00811.1	terpenoid synthase 26-like	579	20	2.19786e-126	90.06	5	P:GO:0016102; P:GO:0051762; F:GO:0000287; F:GO:0009975; F:GO:0010333	P:diterpenoid biosynthetic process; P:sesquiterpene biosynthetic process; F:magnesium ion binding; F:cyclase activity; F:terpene synthase activity	EC:4.2; EC:4; EC:4.2.3	Carbon-oxygen lyases; Lyases; Carbon-oxygen lyases
					C3-V3	10095452	10114779	Boc03g00812.1	terpenoid synthase 26-like	726	20	7.05464e-159	89.47	5	P:GO:0016102; P:GO:0051762; F:GO:0000287; F:GO:0009975; F:GO:0010333	P:diterpenoid biosynthetic process; P:sesquiterpene biosynthetic process; F:magnesium ion binding; F:cyclase activity; F:terpene synthase activity	EC:4.2; EC:4; EC:4.2.3	Carbon-oxygen lyases; Lyases; Carbon-oxygen lyases
					C3-V3	10115425	10119305	Boc03g00813.1	cyclin-T1-4-like	1596	20	0	94.2	7	P:GO:0006357; P:GO:0032786; P:GO:0045737; P:GO:0051301; F:GO:0003723; F:GO:0061575; C:GO:0008024	P:regulation of transcription by RNA polymerase II; P:positive regulation of DNA-templated transcription, elongation; P:positive regulation of cyclin-dependent protein serine/threonine kinase activity; P:cell division; F:RNA binding; F:cyclin-dependent protein serine/threonine kinase activator activity; C:cyclin/CDK positive transcription elongation factor complex	EC:2.7.1	Transferring phosphorus-containing groups
					C3-V3	10121145	10123262	Boc03g00814.1	chaperone protein dnaJ 1, mitochondrial-like	1191	20	0	92.49
					C3-V3	10123807	10124109	Boc03g00815.1	dnaJ homolog subfamily C member 14-like	303	20	2.33758e-45	95.18
					C3-V3	10128424	10129044	Boc03g00816.1	dnaJ homolog subfamily B member 12-like	621	20	3.73553e-138	81.16
					C3-V3	10141141	10142643	Boc03g00817.1	dnaJ protein homolog 1-like	522	20	6.81692e-104	77.99
					C3-V3	10144919	10145500	Boc03g00818.1	probable galacturonosyltransferase 10	513	20	3.08735e-118	87.55	4	P:GO:0045489; P:GO:0071555; F:GO:0047262; C:GO:0000139	P:pectin biosynthetic process; P:cell wall organization; F:polygalacturonate 4-alpha-galacturonosyltransferase activity; C:Golgi membrane	EC:2.4; EC:2; EC:2.4.1.43; EC:2.4.1	Glycosyltransferases; Transferases; Polygalacturonate 4-alpha-galacturonosyltransferase; Glycosyltransferases
					C3-V3	10146865	10147925	Boc03g00819.1	unnamed protein product	468	20	1.49433e-60	83.52
					C3-V3	10151880	10153585	Boc03g00820.1	uncharacterized protein LOC106422166 isoform X1	630	20	8.89264e-136	92.43
					C3-V3	10153250	10155368	Boc03g00821.1	iron-sulfur protein NUBPL-like isoform X1	930	20	8.80341e-178	98.29	5	P:GO:0016226; P:GO:0032981; F:GO:0005524; F:GO:0051539; C:GO:0005739	P:iron-sulfur cluster assembly; P:mitochondrial respiratory chain complex I assembly; F:ATP binding; F:4 iron, 4 sulfur cluster binding; C:mitochondrion
					C3-V3	10163079	10168624	Boc03g00822.1	disease resistance protein LAZ5-like isoform X1	3567	20	0	94.11	5	P:GO:0006952; P:GO:0007165; F:GO:0003953; F:GO:0005524; F:GO:0043531	P:defense response; P:signal transduction; F:NAD+ nucleosidase activity; F:ATP binding; F:ADP binding	EC:3.2; EC:3; EC:3.2.2	Glycosylases; Hydrolases; Glycosylases
					C3-V3	10169269	10174347	Boc03g00823.1	probable WRKY transcription factor 19 isoform X2	3087	20	0	82.7	9	P:GO:0006355; P:GO:0006952; P:GO:0009734; F:GO:0003677; F:GO:0005524; F:GO:0043531; F:GO:0050135; F:GO:0061809; C:GO:0005634	P:regulation of transcription, DNA-templated; P:defense response; P:auxin-activated signaling pathway; F:DNA binding; F:ATP binding; F:ADP binding; F:NAD(P)+ nucleosidase activity; F:NAD+ nucleotidase, cyclic ADP-ribose generating; C:nucleus	EC:3.2; EC:3; EC:3.2.2.6; EC:3.2.2	Glycosylases; Hydrolases; ADP-ribosyl cyclase/cyclic ADP-ribose hydrolase; Glycosylases
					C3-V3	10199858	10204253	Boc03g00824.1	probable WRKY transcription factor 19 isoform X2	3606	20	0	86.43	7	P:GO:0006952; P:GO:0007165; F:GO:0003677; F:GO:0003953; F:GO:0043531; F:GO:0046872; C:GO:0005634	P:defense response; P:signal transduction; F:DNA binding; F:NAD+ nucleosidase activity; F:ADP binding; F:metal ion binding; C:nucleus	EC:3.2; EC:3; EC:3.2.2	Glycosylases; Hydrolases; Glycosylases
					C3-V3	10212132	10216729	Boc03g00825.1	disease resistance-like protein CSA1	3768	20	0	89.16	5	P:GO:0006952; P:GO:0007165; F:GO:0003953; F:GO:0005524; F:GO:0043531	P:defense response; P:signal transduction; F:NAD+ nucleosidase activity; F:ATP binding; F:ADP binding	EC:3.2; EC:3; EC:3.2.2	Glycosylases; Hydrolases; Glycosylases
					C3-V3	10244919	10245500	Boc03g00826.1	pentatricopeptide repeat-containing protein At4g19440, chloroplastic	582	20	7.84765e-60	79.77	1	C:GO:0009536	C:plastid
					C3-V3	10245855	10246382	Boc03g00827.1	pentatricopeptide repeat-containing protein At4g19440, chloroplastic	528	20	1.24647e-92	91.84	1	C:GO:0009507	C:chloroplast
					C3-V3	10246530	10247393	Boc03g00828.1	Tetratricopeptide repeat (TPR)-like superfamily protein	864	20	0	92.32	1	C:GO:0009507	C:chloroplast
					C3-V3	10315540	10318444	Boc03g00829.1	pectin acetylesterase 8-like	1194	20	0	97.46	5	P:GO:0071555; F:GO:0052793; C:GO:0005576; C:GO:0009505; C:GO:0016021	P:cell wall organization; F:pectin acetylesterase activity; C:extracellular region; C:plant-type cell wall; C:integral component of membrane	EC:3.1; EC:3; EC:3.1.1.1	Acting on ester bonds; Hydrolases; Carboxylesterase
					C3-V3	10321438	10321722	Boc03g00830.1	cytidine deaminase 1-like	285	20	1.36726e-55	84.84	5	P:GO:0009972; F:GO:0004126; F:GO:0008270; F:GO:0047844; C:GO:0005829	P:cytidine deamination; F:cytidine deaminase activity; F:zinc ion binding; F:deoxycytidine deaminase activity; C:cytosol	EC:3.5.4.14; EC:3.5.4; EC:3.5; EC:3; EC:3.5.4.5	Acting on carbon-nitrogen bonds, other than peptide bonds; Acting on carbon-nitrogen bonds, other than peptide bonds; Acting on carbon-nitrogen bonds, other than peptide bonds; Hydrolases; Cytidine deaminase
					C3-V3	10334061	10339443	Boc03g00831.1	pectin acetylesterase 7	1176	20	0	98.47	5	P:GO:0071555; F:GO:0052793; C:GO:0005576; C:GO:0009505; C:GO:0016021	P:cell wall organization; F:pectin acetylesterase activity; C:extracellular region; C:plant-type cell wall; C:integral component of membrane	EC:3.1; EC:3; EC:3.1.1.1	Acting on ester bonds; Hydrolases; Carboxylesterase
	D134_C03_10341716	D134_C03_10341716			C3-V3	10341154	10342528	Boc03g00832.1	ubiquitin-conjugating enzyme E2-17	267	20	7.42976e-50	83.98	6	P:GO:0006470; F:GO:0005524; F:GO:0016746; F:GO:0106306; F:GO:0106307; C:GO:0016021	P:protein dephosphorylation; F:ATP binding; F:acyltransferase activity; F:protein serine phosphatase activity; F:protein threonine phosphatase activity; C:integral component of membrane	EC:2.3; EC:3.1.3.16; EC:3.1; EC:2; EC:3; EC:3.1.3	Acyltransferases; Protein-serine/threonine phosphatase; Acting on ester bonds; Transferases; Hydrolases; Acting on ester bonds
		5K, 5L			C3-V3	10359046	10360068	Boc03g00833.1	uncharacterized protein LOC111200061	666	20	4.53323e-132	83.58
		C03 / Rcr_C03-2			C3-V3	10361021	10362046	Boc03g00834.1	unnamed protein product	648	20	1.23954e-140	93.86
					C3-V3	10366756	10370325	Boc03g00835.1	ABC transporter E family member 2	1818	20	0	99.22	8	P:GO:0000054; P:GO:0006413; P:GO:0006415; F:GO:0005506; F:GO:0005524; F:GO:0043024; F:GO:0051539; C:GO:0016020	P:ribosomal subunit export from nucleus; P:translational initiation; P:translational termination; F:iron ion binding; F:ATP binding; F:ribosomal small subunit binding; F:4 iron, 4 sulfur cluster binding; C:membrane
					C3-V3	10371908	10373998	Boc03g00836.1	---NA---	546
					C3-V3	10381547	10383774	Boc03g00837.1	pentatricopeptide repeat-containing protein At4g19191, mitochondrial	1968	20	0	93.46	7	P:GO:0009451; P:GO:0045892; F:GO:0003714; F:GO:0003723; F:GO:0046872; C:GO:0005634; C:GO:0005739	P:RNA modification; P:negative regulation of transcription, DNA-templated; F:transcription corepressor activity; F:RNA binding; F:metal ion binding; C:nucleus; C:mitochondrion
					C3-V3	10384136	10386410	Boc03g00838.1	nodulin MtN21 /EamA-like transporter family protein	963	20	0	95.98	5	P:GO:0055085; F:GO:0022857; C:GO:0005794; C:GO:0005886; C:GO:0016021	P:transmembrane transport; F:transmembrane transporter activity; C:Golgi apparatus; C:plasma membrane; C:integral component of membrane	EC:7	Translocases
					C3-V3	10393153	10393449	Boc03g00839.1	probable carotenoid cleavage dioxygenase 4, chloroplastic	297	20	8.20672e-49	96.69	2	F:GO:0016702; F:GO:0046872	F:oxidoreductase activity, acting on single donors with incorporation of molecular oxygen, incorporation of two atoms of oxygen; F:metal ion binding	EC:1.13.11; EC:1.13; EC:1	Acting on single donors with incorporation of molecular oxygen (oxygenases). The oxygen incorporated need not be derived from O(2); Acting on single donors with incorporation of molecular oxygen (oxygenases). The oxygen incorporated need not be derived from O(2); Oxidoreductases
					C3-V3	10393484	10415444	Boc03g00840.1	probable carotenoid cleavage dioxygenase 4, chloroplastic	1338	20	0	94.35	5	P:GO:0016121; F:GO:0005515; F:GO:0010436; F:GO:0046872; C:GO:0010287	P:carotene catabolic process; F:protein binding; F:carotenoid dioxygenase activity; F:metal ion binding; C:plastoglobule	EC:1.13.11; EC:1.13; EC:1	Acting on single donors with incorporation of molecular oxygen (oxygenases). The oxygen incorporated need not be derived from O(2); Acting on single donors with incorporation of molecular oxygen (oxygenases). The oxygen incorporated need not be derived from O(2); Oxidoreductases
					C3-V3	10420635	10423221	Boc03g00841.1	PREDICTED: uncharacterized protein LOC106328287 isoform X2	1353	20	0	93.73
					C3-V3	10464486	10465195	Boc03g00842.1	ankyrin repeat domain-containing protein 29-like	384	20	3.08093e-64	75.46	3	P:GO:0045944; F:GO:0000976; C:GO:0005634	P:positive regulation of transcription by RNA polymerase II; F:transcription cis-regulatory region binding; C:nucleus
					C3-V3	10481197	10481370	Boc03g00843.1	unnamed protein product	174	20	9.10412e-19	96.58	1	P:GO:0000398	P:mRNA splicing, via spliceosome
					C3-V3	10486272	10490541	Boc03g00844.1	probable methyltransferase PMT21	1776	20	0	98.52	5	P:GO:0032259; F:GO:0008168; C:GO:0005768; C:GO:0005802; C:GO:0016021	P:methylation; F:methyltransferase activity; C:endosome; C:trans-Golgi network; C:integral component of membrane	EC:2.1; EC:2; EC:2.1.1	Transferring one-carbon groups; Transferases; Transferring one-carbon groups
					C3-V3	10491076	10492500	Boc03g00845.1	MD-2-related lipid-recognition protein 3-like	531	20	4.05051e-110	82.56	2	P:GO:0015918; F:GO:0032934	P:sterol transport; F:sterol binding
					C3-V3	10509727	10510723	Boc03g00846.1	autophagy-related protein 11	810	20	2.85392e-144	74.81	11	P:GO:0000045; P:GO:0000422; P:GO:0001934; P:GO:0030242; P:GO:0034727; P:GO:0061709; F:GO:0019901; F:GO:0060090; C:GO:0019898; C:GO:0034045; C:GO:1990316	P:autophagosome assembly; P:autophagy of mitochondrion; P:positive regulation of protein phosphorylation; P:autophagy of peroxisome; P:piecemeal microautophagy of the nucleus; P:reticulophagy; F:protein kinase binding; F:molecular adaptor activity; C:extrinsic component of membrane; C:phagophore assembly site membrane; C:Atg1/ULK1 kinase complex
					C3-V3	10530472	10534818	Boc03g00847.1	cyclin-dependent kinase F-4-like isoform X1	1386	20	0	97.13	6	P:GO:0006468; P:GO:0035556; F:GO:0004674; F:GO:0005524; C:GO:0005634; C:GO:0005737	P:protein phosphorylation; P:intracellular signal transduction; F:protein serine/threonine kinase activity; F:ATP binding; C:nucleus; C:cytoplasm	EC:2.7.1; EC:2.7; EC:2	Transferring phosphorus-containing groups; Transferring phosphorus-containing groups; Transferases
					C3-V3	10534805	10535878	Boc03g00848.1	protein PAM68, chloroplastic	615	20	3.91465e-114	90.46	4	P:GO:0010207; C:GO:0009523; C:GO:0009535; C:GO:0016021	P:photosystem II assembly; C:photosystem II; C:chloroplast thylakoid membrane; C:integral component of membrane
					C3-V3	10539649	10545110	Boc03g00849.1	receptor like protein 30-like	942	20	0	75.56	1	C:GO:0016020	C:membrane
					C3-V3	10546517	10547381	Boc03g00850.1	uncharacterized protein LOC106419545 isoform X1	444	20	2.76052e-87	89.29
					C3-V3	10547563	10547944	Boc03g00851.1	unnamed protein product	228	20	4.60853e-36	78.7
					C3-V3	10563616	10565789	Boc03g00852.1	26S proteasome non-ATPase regulatory subunit 13 homolog B	1161	20	0	98.67	6	P:GO:0006511; P:GO:0043248; F:GO:0005198; C:GO:0005634; C:GO:0005829; C:GO:0008541	P:ubiquitin-dependent protein catabolic process; P:proteasome assembly; F:structural molecule activity; C:nucleus; C:cytosol; C:proteasome regulatory particle, lid subcomplex
					C3-V3	10567744	10568237	Boc03g00853.1	uncharacterized protein BNAC03G62980D	333	20	2.09339e-49	85.89
					C3-V3	10578366	10583248	Boc03g00854.1	---NA---	234
					C3-V3	10606932	10612183	Boc03g00855.1	floral homeotic protein AGAMOUS-like isoform X3	906	20	0	96.46	5	P:GO:0045944; F:GO:0000978; F:GO:0000981; F:GO:0046983; C:GO:0005634	P:positive regulation of transcription by RNA polymerase II; F:RNA polymerase II cis-regulatory region sequence-specific DNA binding; F:DNA-binding transcription factor activity, RNA polymerase II-specific; F:protein dimerization activity; C:nucleus
					C3-V3	10624425	10625998	Boc03g00856.1	serine/threonine-protein kinase STY8-like	669	20	1.00076e-153	97.67	3	P:GO:0006468; F:GO:0004672; F:GO:0005524	P:protein phosphorylation; F:protein kinase activity; F:ATP binding	EC:2.7.1; EC:2.7; EC:2	Transferring phosphorus-containing groups; Transferring phosphorus-containing groups; Transferases
					C3-V3	10630538	10633247	Boc03g00857.1	serine/threonine-protein kinase STY8-like	1380	20	0	96.52	3	P:GO:0006468; F:GO:0004672; F:GO:0005524	P:protein phosphorylation; F:protein kinase activity; F:ATP binding	EC:2.7.1; EC:2.7; EC:2	Transferring phosphorus-containing groups; Transferring phosphorus-containing groups; Transferases
					C3-V3	10646554	10647201	Boc03g00858.1	probable RNA-binding protein EIF1AD	333	20	2.8396e-72	93.55	3	P:GO:0006413; F:GO:0003743; C:GO:0005634	P:translational initiation; F:translation initiation factor activity; C:nucleus
					C3-V3	10651213	10653134	Boc03g00859.1	cyclic phosphodiesterase	585	20	1.32391e-132	95.72	3	P:GO:0009187; F:GO:0004113; F:GO:0016874	P:cyclic nucleotide metabolic process; F:2',3'-cyclic-nucleotide 3'-phosphodiesterase activity; F:ligase activity	EC:3.1.4; EC:3.1; EC:3.1.4.37; EC:3; EC:6	Acting on ester bonds; Acting on ester bonds; 2',3'-cyclic-nucleotide 3'-phosphodiesterase; Hydrolases; Ligases
					C3-V3	10662978	10678665	Boc03g00860.1	periodic tryptophan protein 1 homolog	1278	20	0	78.38	2	P:GO:0006364; C:GO:0005634	P:rRNA processing; C:nucleus
					C3-V3	10679524	10682313	Boc03g00861.1	uncharacterized WD repeat-containing protein C17D11.16	1434	20	0	91.56	2	P:GO:0006364; C:GO:0005634	P:rRNA processing; C:nucleus
					C3-V3	10692833	10693770	Boc03g00862.1	BES1/BZR1 homolog protein 3	243	20	4.95662e-27	97.85	5	P:GO:0006355; P:GO:0009742; F:GO:0003677; F:GO:0003700; F:GO:0005515	P:regulation of transcription, DNA-templated; P:brassinosteroid mediated signaling pathway; F:DNA binding; F:DNA-binding transcription factor activity; F:protein binding
					C3-V3	10709351	10710671	Boc03g00863.1	heat stress transcription factor A-4a	1089	20	0	89.31	9	P:GO:0000302; P:GO:0006357; P:GO:0010200; P:GO:0034605; P:GO:0045893; F:GO:0000978; F:GO:0003700; F:GO:0042803; C:GO:0005634	P:response to reactive oxygen species; P:regulation of transcription by RNA polymerase II; P:response to chitin; P:cellular response to heat; P:positive regulation of transcription, DNA-templated; F:RNA polymerase II cis-regulatory region sequence-specific DNA binding; F:DNA-binding transcription factor activity; F:protein homodimerization activity; C:nucleus
					C3-V3	10711314	10712367	Boc03g00864.1	transcription repressor OFP5-like	963	20	0	87.22	6	P:GO:0009553; P:GO:0043622; P:GO:0045892; F:GO:0005515; C:GO:0005730; C:GO:0030863	P:embryo sac development; P:cortical microtubule organization; P:negative regulation of transcription, DNA-templated; F:protein binding; C:nucleolus; C:cortical cytoskeleton
					C3-V3	10724547	10725359	Boc03g00865.1	Leucine-rich repeat protein kinase family protein	639	20	1.27913e-42	82.16	2	P:GO:0016310; F:GO:0016301	P:phosphorylation; F:kinase activity
					C3-V3	10730989	10732157	Boc03g00866.1	BnaCnng64480D	768	20	1.3543e-163	92.04	2	P:GO:0006351; F:GO:0043565	P:transcription, DNA-templated; F:sequence-specific DNA binding
					C3-V3	10752004	10753664	Boc03g00867.1	F-box/kelch-repeat protein At3g13680-like	714	20	2.07235e-129	86.97	1	C:GO:0016021	C:integral component of membrane
					C3-V3	10754408	10756722	Boc03g00868.1	transcription factor MYB98-like	1281	20	0	92.16	4	P:GO:0006357; F:GO:0000978; F:GO:0000981; C:GO:0005634	P:regulation of transcription by RNA polymerase II; F:RNA polymerase II cis-regulatory region sequence-specific DNA binding; F:DNA-binding transcription factor activity, RNA polymerase II-specific; C:nucleus
					C3-V3	10791264	10792565	Boc03g00869.1	receptor-like protein 51	1302	20	0	94.73	4	P:GO:1900426; P:GO:1902290; C:GO:0005886; C:GO:0016021	P:positive regulation of defense response to bacterium; P:positive regulation of defense response to oomycetes; C:plasma membrane; C:integral component of membrane
					C3-V3	10794590	10797497	Boc03g00870.1	shaggy-related protein kinase eta	1143	20	0	99.74	16	P:GO:0009729; P:GO:0009733; P:GO:0009825; P:GO:0009965; P:GO:0046777; P:GO:0046827; P:GO:0048765; P:GO:1900458; F:GO:0005524; F:GO:0042802; F:GO:0106310; F:GO:0106311; C:GO:0005634; C:GO:0005829; C:GO:0005886; C:GO:0005938	P:detection of brassinosteroid stimulus; P:response to auxin; P:multidimensional cell growth; P:leaf morphogenesis; P:protein autophosphorylation; P:positive regulation of protein export from nucleus; P:root hair cell differentiation; P:negative regulation of brassinosteroid mediated signaling pathway; F:ATP binding; F:identical protein binding; F:protein serine kinase activity; F:protein threoni…	EC:2.7.1; EC:2.7.11.1; EC:2.7; EC:2	Transferring phosphorus-containing groups; Non-specific serine/threonine protein kinase; Transferring phosphorus-containing groups; Transferases
					C3-V3	10815771	10817648	Boc03g00871.1	CBL-interacting serine/threonine-protein kinase 12	1416	20	0	95.65	7	P:GO:0006468; P:GO:0007165; F:GO:0005515; F:GO:0005524; F:GO:0106310; F:GO:0106311; C:GO:0016021	P:protein phosphorylation; P:signal transduction; F:protein binding; F:ATP binding; F:protein serine kinase activity; F:protein threonine kinase activity; C:integral component of membrane	EC:2.7.1; EC:2.7.11.1; EC:2.7; EC:2	Transferring phosphorus-containing groups; Non-specific serine/threonine protein kinase; Transferring phosphorus-containing groups; Transferases
					C3-V3	10837386	10837901	Boc03g00872.1	protein DOG1-like 3	516	20	9.59858e-121	89.56	2	P:GO:0006351; F:GO:0043565	P:transcription, DNA-templated; F:sequence-specific DNA binding
					C3-V3	10864729	10867697	Boc03g00873.1	receptor like protein 30-like	2349	20	0	84.8	1	C:GO:0016021	C:integral component of membrane
					C3-V3	10885447	10887992	Boc03g00874.1	receptor like protein 30-like	2256	20	0	93.98	2	C:GO:0005886; C:GO:0016021	C:plasma membrane; C:integral component of membrane
					C3-V3	10903092	10903673	Boc03g00875.1	protein LIGHT-DEPENDENT SHORT HYPOCOTYLS 9-like	582	20	7.74879e-121	93.86	5	P:GO:0009299; P:GO:0009416; P:GO:0090698; F:GO:0003677; C:GO:0005634	P:mRNA transcription; P:response to light stimulus; P:post-embryonic plant morphogenesis; F:DNA binding; C:nucleus
					C3-V3	10912496	10913550	Boc03g00876.1	pollen-specific protein-like At4g18596	516	20	7.45968e-122	96.6	2	C:GO:0005615; C:GO:0016021	C:extracellular space; C:integral component of membrane
					C3-V3	10933015	10936449	Boc03g00877.1	protein CHUP1, chloroplastic	1884	20	0	89.76	2	P:GO:0009658; C:GO:0009707	P:chloroplast organization; C:chloroplast outer membrane
					C3-V3	10951651	10954585	Boc03g00878.1	phospholipase A1-IIgamma-like	1305	20	0	97.08	2	P:GO:0016042; F:GO:0008970	P:lipid catabolic process; F:phospholipase A1 activity	EC:3.1; EC:3.1.1.32; EC:3; EC:3.1.1; EC:3.1.1.1	Acting on ester bonds; Phospholipase A(1); Hydrolases; Acting on ester bonds; Carboxylesterase
					C3-V3	10954899	10955798	Boc03g00879.1	DEAD-box ATP-dependent RNA helicase 12 isoform X1	375	20	2.66117e-58	75.18	8	P:GO:0033962; P:GO:0034063; F:GO:0003724; F:GO:0003729; F:GO:0005524; F:GO:0016787; C:GO:0000932; C:GO:0010494	P:P-body assembly; P:stress granule assembly; F:RNA helicase activity; F:mRNA binding; F:ATP binding; F:hydrolase activity; C:P-body; C:cytoplasmic stress granule	EC:3.6.4.13; EC:3	RNA helicase; Hydrolases
					C3-V3	10965759	10967731	Boc03g00880.1	adenylate-forming reductase 06235-like	1617	20	0	94	1	C:GO:0016021	C:integral component of membrane
					C3-V3	10981171	10985014	Boc03g00881.1	hypothetical protein Bca52824_038014	1176	20	0	90.51
					C3-V3	10985496	10985981	Boc03g00882.1	probable pectate lyase 18	399	20	7.48204e-89	69.33	4	P:GO:0045490; F:GO:0016829; F:GO:0030570; F:GO:0046872	P:pectin catabolic process; F:lyase activity; F:pectate lyase activity; F:metal ion binding
					C3-V3	11005677	11006769	Boc03g00883.1	unnamed protein product	642	20	3.20321e-145	83.8	1	C:GO:0016021	C:integral component of membrane
					C3-V3	11034626	11034865	Boc03g00884.1	CLAVATA3/ESR (CLE)-related protein 2-like	240	20	9.28102e-36	86.9	3	P:GO:0045168; F:GO:0033612; C:GO:0048046	P:cell-cell signaling involved in cell fate commitment; F:receptor serine/threonine kinase binding; C:apoplast
					C3-V3	11042698	11043887	Boc03g00885.1	adenylosuccinate lyase	873	20	0	99.45	8	P:GO:0006189; P:GO:0006355; P:GO:0044208; F:GO:0003677; F:GO:0003700; F:GO:0004018; F:GO:0070626; C:GO:0005634	P:'de novo' IMP biosynthetic process; P:regulation of transcription, DNA-templated; P:'de novo' AMP biosynthetic process; F:DNA binding; F:DNA-binding transcription factor activity; F:N6-(1,2-dicarboxyethyl)AMP AMP-lyase (fumarate-forming) activity; F:(S)-2-(5-amino-1-(5-phospho-D-ribosyl)imidazole-4-carboxamido)succinate AMP-lyase (fumarate-forming) activity; C:nucleus	EC:4.3; EC:4.3.2.2; EC:4; EC:4.3.2	Carbon-nitrogen lyases; Adenylosuccinate lyase; Lyases; Carbon-nitrogen lyases
					C3-V3	11047282	11048167	Boc03g00886.1	ras-related protein RABA1e-like	654	20	9.68764e-160	98.85	5	P:GO:0015031; F:GO:0003924; F:GO:0005525; C:GO:0005768; C:GO:0005886	P:protein transport; F:GTPase activity; F:GTP binding; C:endosome; C:plasma membrane	EC:3.6.1; EC:3.6; EC:3	Acting on acid anhydrides; Acting on acid anhydrides; Hydrolases
					C3-V3	11055844	11056488	Boc03g00887.1	protein DMP4-like	645	20	9.52042e-157	97.71	2	P:GO:0010256; C:GO:0016021	P:endomembrane system organization; C:integral component of membrane
					C3-V3	11067362	11067652	Boc03g00888.1	AT-hook motif nuclear-localized protein 10-like	291	20	4.38009e-56	75.36	2	F:GO:0003677; C:GO:0110165	F:DNA binding; C:cellular anatomical entity
					C3-V3	11093786	11094189	Boc03g00889.1	hypothetical protein F2Q69_00009024	234	5	1.00435e-21	75.85
					C3-V3	11095306	11095530	Boc03g00890.1	hypothetical protein F2Q70_00013079	225	16	5.47665e-43	90.62
					C3-V3	11096015	11096335	Boc03g00891.1	hypothetical protein F2Q69_00009022	321	13	2.39668e-50	95.45
					C3-V3	11102837	11103175	Boc03g00892.1	PREDICTED: uncharacterized protein LOC106333120	339	20	5.8295e-77	93.66	1	P:GO:0008150	P:biological_process
					C3-V3	11104190	11104498	Boc03g00893.1	RING finger protein 44-like	309	20	3.46602e-35	77.41	2	F:GO:0004842; C:GO:0005829	F:ubiquitin-protein transferase activity; C:cytosol	EC:2	Transferases
					C3-V3	11105674	11106313	Boc03g00894.1	hypothetical protein DY000_02010388	363	20	5.11458e-72	87.27
					C3-V3	11120819	11122773	Boc03g00895.1	glucan endo-1,3-beta-glucosidase 14-like	1194	20	0	95.15	4	P:GO:0005975; F:GO:0042973; C:GO:0016021; C:GO:0046658	P:carbohydrate metabolic process; F:glucan endo-1,3-beta-D-glucosidase activity; C:integral component of membrane; C:anchored component of plasma membrane	EC:3.2; EC:3.2.1.21; EC:3; EC:3.2.1.39; EC:3.2.1	Glycosylases; Beta-glucosidase; Hydrolases; Glucan endo-1,3-beta-D-glucosidase; Glycosylases
					C3-V3	11126013	11126588	Boc03g00896.1	unnamed protein product	351	20	6.66482e-22	64.6
					C3-V3	11129665	11130535	Boc03g00897.1	potassium channel KAT2-like	651	20	1.66054e-138	88.22	3	P:GO:0071805; F:GO:0005249; C:GO:0016021	P:potassium ion transmembrane transport; F:voltage-gated potassium channel activity; C:integral component of membrane	EC:7	Translocases
					C3-V3	11130768	11132248	Boc03g00898.1	potassium channel KAT1-like isoform X3	681	20	6.84162e-107	84.49	3	P:GO:0071805; F:GO:0005249; C:GO:0016021	P:potassium ion transmembrane transport; F:voltage-gated potassium channel activity; C:integral component of membrane	EC:7	Translocases
					C3-V3	11145238	11145984	Boc03g00899.1	unnamed protein product	408	20	7.03046e-49	84.24
					C3-V3	11158296	11159114	Boc03g00900.1	glycine-rich cell wall protein-like protein	450	19	1.32379e-37	85.7	1	C:GO:0005575	C:cellular_component
					C3-V3	11167622	11169736	Boc03g00901.1	hypothetical protein DY000_02009483	801	20	4.94195e-83	91.18	2	F:GO:0003676; F:GO:0008270	F:nucleic acid binding; F:zinc ion binding
					C3-V3	11173599	11173946	Boc03g00902.1	receptor serine/threonine kinase-like protein	168	20	4.32423e-22	94.76	4	P:GO:0006468; F:GO:0004674; F:GO:0005524; C:GO:0016021	P:protein phosphorylation; F:protein serine/threonine kinase activity; F:ATP binding; C:integral component of membrane	EC:2.7.1; EC:2.7; EC:2	Transferring phosphorus-containing groups; Transferring phosphorus-containing groups; Transferases
					C3-V3	11209565	11213134	Boc03g00903.1	unnamed protein product	492	20	6.93475e-39	83.68	1	F:GO:0008270	F:zinc ion binding
					C3-V3	11214983	11215407	Boc03g00904.1	unnamed protein product	345	20	3.02335e-78	94.04
					C3-V3	11217949	11218461	Boc03g00905.1	unnamed protein product	438	20	4.16104e-89	98.33
					C3-V3	11218752	11219178	Boc03g00906.1	hypothetical protein Bca52824_073642	366	20	3.7833e-73	85.56	1	F:GO:0008270	F:zinc ion binding
					C3-V3	11220442	11221027	Boc03g00907.1	hypothetical protein Bca52824_074510	486	20	3.00429e-106	94.28
					C3-V3	11227917	11228830	Boc03g00908.1	chaperone protein dnaJ 11, chloroplastic-like	483	20	1.36822e-102	90.32	2	C:GO:0005634; C:GO:0009570	C:nucleus; C:chloroplast stroma
					C3-V3	11229316	11238933	Boc03g00909.1	serine carboxypeptidase-like 15	333	8	9.83077e-41	81.51	3	P:GO:0006355; P:GO:0009734; C:GO:0005634	P:regulation of transcription, DNA-templated; P:auxin-activated signaling pathway; C:nucleus
					C3-V3	11242741	11245039	Boc03g00910.1	thaumatin-like protein 1b	900	20	0	96.4	2	P:GO:0006952; C:GO:0005576	P:defense response; C:extracellular region
					C3-V3	11247547	11248086	Boc03g00911.1	protein FD-like	540	20	5.51044e-100	92.73	3	P:GO:0045893; F:GO:0003700; C:GO:0005634	P:positive regulation of transcription, DNA-templated; F:DNA-binding transcription factor activity; C:nucleus
					C3-V3	11252629	11255896	Boc03g00912.1	la-related protein 1C-like	1368	20	0	85.96	1	F:GO:0003723	F:RNA binding
					C3-V3	11266070	11268898	Boc03g00913.1	CSC1-like protein At4g35870	2427	20	0	98.53	5	P:GO:0006623; P:GO:0098655; F:GO:0005227; C:GO:0005886; C:GO:0016021	P:protein targeting to vacuole; P:cation transmembrane transport; F:calcium activated cation channel activity; C:plasma membrane; C:integral component of membrane	EC:7	Translocases
					C3-V3	11293198	11298618	Boc03g00914.1	aconitate hydratase 1	2697	20	0	99.48	8	P:GO:0006099; P:GO:0006101; F:GO:0003994; F:GO:0046872; F:GO:0047780; F:GO:0051539; C:GO:0005739; C:GO:0005829	P:tricarboxylic acid cycle; P:citrate metabolic process; F:aconitate hydratase activity; F:metal ion binding; F:citrate dehydratase activity; F:4 iron, 4 sulfur cluster binding; C:mitochondrion; C:cytosol	EC:4.2.1; EC:4.2.1.3; EC:4.2; EC:4	Carbon-oxygen lyases; Aconitate hydratase; Carbon-oxygen lyases; Lyases
					C3-V3	11298854	11300634	Boc03g00915.1	probable prolyl 4-hydroxylase 8 isoform X1	867	20	0	91.03	6	P:GO:0018401; F:GO:0004656; F:GO:0005506; F:GO:0031418; C:GO:0005783; C:GO:0016021	P:peptidyl-proline hydroxylation to 4-hydroxy-L-proline; F:procollagen-proline 4-dioxygenase activity; F:iron ion binding; F:L-ascorbic acid binding; C:endoplasmic reticulum; C:integral component of membrane	EC:1.14.11; EC:1; EC:1.14; EC:1.14.11.2	Acting on paired donors, with incorporation or reduction of molecular oxygen. The oxygen incorporated need not be derived from O(2); Oxidoreductases; Acting on paired donors, with incorporation or reduction of molecular oxygen. The oxygen incorporated need not be derived from O(2); Procollagen-proline 4-dioxygenase
					C3-V3	11302745	11310246	Boc03g00916.1	DNA-directed RNA polymerase II subunit 1	5517	20	0	99.05	8	P:GO:0006366; F:GO:0001055; F:GO:0003677; F:GO:0005515; F:GO:0046872; C:GO:0005665; C:GO:0005773; C:GO:0009506	P:transcription by RNA polymerase II; F:RNA polymerase II activity; F:DNA binding; F:protein binding; F:metal ion binding; C:RNA polymerase II, core complex; C:vacuole; C:plasmodesma	EC:2.7; EC:2; EC:2.7.7; EC:2.7.7.6	Transferring phosphorus-containing groups; Transferases; Transferring phosphorus-containing groups; DNA-directed RNA polymerase
					C3-V3	11331766	11335901	Boc03g00917.1	phospholipase D delta isoform X2	2496	20	0	92.29	6	P:GO:0009395; P:GO:0046470; F:GO:0004630; F:GO:0005509; F:GO:0070290; C:GO:0005886	P:phospholipid catabolic process; P:phosphatidylcholine metabolic process; F:phospholipase D activity; F:calcium ion binding; F:N-acylphosphatidylethanolamine-specific phospholipase D activity; C:plasma membrane	EC:3.1.4; EC:3.1; EC:3; EC:3.1.4.4; EC:3.1.1	Acting on ester bonds; Acting on ester bonds; Hydrolases; Phospholipase D; Acting on ester bonds
					C3-V3	11338689	11340769	Boc03g00918.1	serine/arginine-rich splicing factor SR45a-like isoform X1	702	20	6.83145e-74	98.99	1	F:GO:0003723	F:RNA binding
					C3-V3	11341791	11342584	Boc03g00919.1	UPF0725 protein At4g29550-like isoform X2	417	20	1.16746e-66	95.06	1	F:GO:0003723	F:RNA binding
					C3-V3	11343690	11344228	Boc03g00920.1	hypothetical protein DY000_02009466	336	20	1.70879e-65	69.1	2	P:GO:0010468; C:GO:0005777	P:regulation of gene expression; C:peroxisome
					C3-V3	11348850	11352679	Boc03g00921.1	serine/threonine-protein kinase STY17	1713	20	0	96.97	8	P:GO:0006468; P:GO:0009658; F:GO:0004674; F:GO:0005524; F:GO:0016491; F:GO:0048038; C:GO:0005829; C:GO:0016021	P:protein phosphorylation; P:chloroplast organization; F:protein serine/threonine kinase activity; F:ATP binding; F:oxidoreductase activity; F:quinone binding; C:cytosol; C:integral component of membrane	EC:2.7.1; EC:1; EC:2.7; EC:2	Transferring phosphorus-containing groups; Oxidoreductases; Transferring phosphorus-containing groups; Transferases
					C3-V3	11352948	11354583	Boc03g00922.1	thiol-disulfide oxidoreductase LTO1-like	843	20	1.69176e-163	91.19	6	P:GO:0006468; F:GO:0004672; F:GO:0005524; F:GO:0016491; F:GO:0048038; C:GO:0016021	P:protein phosphorylation; F:protein kinase activity; F:ATP binding; F:oxidoreductase activity; F:quinone binding; C:integral component of membrane	EC:2.7.1; EC:1; EC:2.7; EC:2	Transferring phosphorus-containing groups; Oxidoreductases; Transferring phosphorus-containing groups; Transferases
					C3-V3	11357049	11358462	Boc03g00923.1	UPF0725 protein At5g63820-like isoform X1	807	20	0	82.1
					C3-V3	11359098	11360259	Boc03g00924.1	ganglioside-induced differentiation-associated protein 2	597	20	1.19659e-116	97.17	1	P:GO:0008150	P:biological_process
					C3-V3	11359780	11364044	Boc03g00925.1	ATP-dependent DNA helicase Q-like 3	1959	20	0	95.81	11	P:GO:0000724; P:GO:0006268; F:GO:0005524; F:GO:0009378; F:GO:0016787; F:GO:0036310; F:GO:0043138; F:GO:0046872; C:GO:0005634; C:GO:0005694; C:GO:0005737	P:double-strand break repair via homologous recombination; P:DNA unwinding involved in DNA replication; F:ATP binding; F:four-way junction helicase activity; F:hydrolase activity; F:annealing activity; F:3'-5' DNA helicase activity; F:metal ion binding; C:nucleus; C:chromosome; C:cytoplasm	EC:3.6.4.12; EC:3	DNA helicase; Hydrolases
					C3-V3	11364894	11366069	Boc03g00926.1	F-box protein At4g35733	1089	20	0	89.76	2	P:GO:0016567; F:GO:0003674	P:protein ubiquitination; F:molecular_function
					C3-V3	11367793	11370876	Boc03g00927.1	IST1-like protein isoform X1	1560	20	0	90.18	2	P:GO:0015031; C:GO:0005739	P:protein transport; C:mitochondrion
					C3-V3	11370972	11371358	Boc03g00928.1	transmembrane protein	258	20	2.51199e-53	76.81	3	P:GO:0008150; C:GO:0016020; C:GO:0016021	P:biological_process; C:membrane; C:integral component of membrane
					C3-V3	11373559	11374524	Boc03g00929.1	hypothetical protein DY000_02009456	966	20	0	95.57
					C3-V3	11376058	11376897	Boc03g00930.1	DUF241 domain protein, putative (DUF241)	840	20	4.89415e-135	86.24
					C3-V3	11381186	11382367	Boc03g00931.1	uncharacterized protein LOC108872159	1125	20	0	75.3
					C3-V3	11382442	11384179	Boc03g00932.1	isocitrate dehydrogenase [NAD] regulatory subunit 3, mitochondrial	1107	20	0	97.49	6	P:GO:0006099; P:GO:0006102; F:GO:0004449; F:GO:0005515; F:GO:0046872; C:GO:0005739	P:tricarboxylic acid cycle; P:isocitrate metabolic process; F:isocitrate dehydrogenase (NAD+) activity; F:protein binding; F:metal ion binding; C:mitochondrion	EC:1.1; EC:1.1.1.41; EC:1; EC:1.1.1	Acting on the CH-OH group of donors; Isocitrate dehydrogenase (NAD(+)); Oxidoreductases; Acting on the CH-OH group of donors
					C3-V3	11385694	11387296	Boc03g00933.1	phosphoserine aminotransferase 1, chloroplastic	1299	20	0	97.36	5	P:GO:0006564; F:GO:0004648; F:GO:0030170; F:GO:0042803; C:GO:0009570	P:L-serine biosynthetic process; F:O-phospho-L-serine:2-oxoglutarate aminotransferase activity; F:pyridoxal phosphate binding; F:protein homodimerization activity; C:chloroplast stroma	EC:2.6.1; EC:2.6.1.52; EC:2; EC:2.6	Transferring nitrogenous groups; Phosphoserine transaminase; Transferases; Transferring nitrogenous groups
					C3-V3	11403575	11404147	Boc03g00934.1	Protein kinase superfamily protein	432	20	4.94177e-76	79.71	7	P:GO:0006468; P:GO:0060862; F:GO:0004674; F:GO:0005515; F:GO:0005524; C:GO:0005634; C:GO:0005886	P:protein phosphorylation; P:negative regulation of floral organ abscission; F:protein serine/threonine kinase activity; F:protein binding; F:ATP binding; C:nucleus; C:plasma membrane	EC:2.7.1; EC:2.7; EC:2	Transferring phosphorus-containing groups; Transferring phosphorus-containing groups; Transferases
					C3-V3	11410577	11413722	Boc03g00935.1	probable serine/threonine-protein kinase CST	1269	20	0	94.33	3	P:GO:0006468; F:GO:0004674; F:GO:0005524	P:protein phosphorylation; F:protein serine/threonine kinase activity; F:ATP binding	EC:2.7.1; EC:2.7; EC:2	Transferring phosphorus-containing groups; Transferring phosphorus-containing groups; Transferases
					C3-V3	11472329	11473351	Boc03g00936.1	unnamed protein product	780	20	6.11424e-155	85.32	1	C:GO:0016021	C:integral component of membrane
					C3-V3	11473631	11474570	Boc03g00937.1	hypothetical protein IGI04_035419	732	20	1.70602e-128	90.83	1	C:GO:0016021	C:integral component of membrane
					C3-V3	11476865	11477853	Boc03g00938.1	WUSCHEL-related homeobox 13-like	645	20	1.78322e-124	88.86	4	P:GO:0006355; F:GO:0003677; F:GO:0003700; C:GO:0005634	P:regulation of transcription, DNA-templated; F:DNA binding; F:DNA-binding transcription factor activity; C:nucleus
					C3-V3	11478076	11480523	Boc03g00939.1	plant-specific TFIIB-related protein PTF2	1563	20	0	66.79	11	P:GO:0006352; P:GO:0009793; P:GO:0009846; F:GO:0001093; F:GO:0003690; F:GO:0017025; F:GO:0042803; F:GO:0070063; C:GO:0005634; C:GO:0016020; C:GO:0097550	P:DNA-templated transcription, initiation; P:embryo development ending in seed dormancy; P:pollen germination; F:TFIIB-class transcription factor binding; F:double-stranded DNA binding; F:TBP-class protein binding; F:protein homodimerization activity; F:RNA polymerase binding; C:nucleus; C:membrane; C:transcription preinitiation complex
					C3-V3	11494616	11495376	Boc03g00940.1	probable E3 ubiquitin-protein ligase ATL45	582	20	1.31708e-113	95.43	1	C:GO:0016021	C:integral component of membrane
					C3-V3	11506847	11509114	Boc03g00941.1	thioredoxin reductase 1 isoform X2	1125	20	0	97.45	6	P:GO:0019430; P:GO:0051781; F:GO:0004791; C:GO:0005739; C:GO:0005829; C:GO:0009941	P:removal of superoxide radicals; P:positive regulation of cell division; F:thioredoxin-disulfide reductase activity; C:mitochondrion; C:cytosol; C:chloroplast envelope	EC:1.8.1; EC:1; EC:1.8; EC:1.8.1.9; EC:1.8.1.8	Acting on a sulfur group of donors; Oxidoreductases; Acting on a sulfur group of donors; Thioredoxin-disulfide reductase; Protein-disulfide reductase
					C3-V3	11509289	11511531	Boc03g00942.1	ankyrin repeat domain-containing protein 2-like	1032	20	0	91.66	3	P:GO:0045036; F:GO:0030941; C:GO:0031359	P:protein targeting to chloroplast; F:chloroplast targeting sequence binding; C:integral component of chloroplast outer membrane
					C3-V3	11512707	11514117	Boc03g00943.1	tetraketide alpha-pyrone reductase 1	954	20	0	96.79	2	P:GO:0080110; F:GO:0016616	P:sporopollenin biosynthetic process; F:oxidoreductase activity, acting on the CH-OH group of donors, NAD or NADP as acceptor	EC:1.1; EC:1; EC:1.1.1	Acting on the CH-OH group of donors; Oxidoreductases; Acting on the CH-OH group of donors
					C3-V3	11514177	11516902	Boc03g00944.1	CMP-sialic acid transporter 4	1059	20	0	96.43	3	P:GO:0090481; F:GO:0015165; C:GO:0030173	P:pyrimidine nucleotide-sugar transmembrane transport; F:pyrimidine nucleotide-sugar transmembrane transporter activity; C:integral component of Golgi membrane	EC:7	Translocases
					C3-V3	11524433	11524788	Boc03g00945.1	defensin-like protein 159	234	20	1.14604e-48	83.27	2	P:GO:0031640; P:GO:0050832	P:killing of cells of other organism; P:defense response to fungus
					C3-V3	11526717	11527282	Boc03g00946.1	50S ribosomal protein L25	261	20	1.49658e-39	95.53	4	P:GO:0006412; F:GO:0003735; F:GO:0008097; C:GO:0022625	P:translation; F:structural constituent of ribosome; F:5S rRNA binding; C:cytosolic large ribosomal subunit
					C3-V3	11529562	11530845	Boc03g00947.1	nuclear speckle splicing regulatory protein 1-like	393	20	2.99503e-78	95.6
					C3-V3	11550857	11551303	Boc03g00948.1	BnaC03g62210D	447	20	7.12326e-92	91.44	2	P:GO:0006508; F:GO:0008234	P:proteolysis; F:cysteine-type peptidase activity	EC:3.4; EC:3	Acting on peptide bonds (peptidases); Hydrolases
					C3-V3	11569032	11570844	Boc03g00949.1	50S ribosomal protein L25	816	20	2.41321e-179	97.17	7	P:GO:0006412; F:GO:0003735; F:GO:0004812; F:GO:0008097; F:GO:0008270; F:GO:0050897; C:GO:0022625	P:translation; F:structural constituent of ribosome; F:aminoacyl-tRNA ligase activity; F:5S rRNA binding; F:zinc ion binding; F:cobalt ion binding; C:cytosolic large ribosomal subunit	EC:6.1; EC:6.1.1; EC:6	Forming carbon-oxygen bonds; Forming carbon-oxygen bonds; Ligases
					C3-V3	11574560	11576186	Boc03g00950.1	reticulon-like protein B1	825	20	1.3672e-170	95.85	3	P:GO:0009617; C:GO:0005789; C:GO:0016021	P:response to bacterium; C:endoplasmic reticulum membrane; C:integral component of membrane
					C3-V3	11609531	11621465	Boc03g00951.1	MLP-like protein 328	456	20	1.02775e-108	95.79	5	P:GO:0006952; P:GO:0010043; P:GO:0010228; P:GO:0080184; C:GO:0005829	P:defense response; P:response to zinc ion; P:vegetative to reproductive phase transition of meristem; P:response to phenylpropanoid; C:cytosol
					C3-V3	11639108	11639883	Boc03g00952.1	dirigent protein 6-like	558	20	1.63813e-115	96.31	5	P:GO:0050790; P:GO:1901599; F:GO:0042349; F:GO:0042803; C:GO:0048046	P:regulation of catalytic activity; P:(-)-pinoresinol biosynthetic process; F:guiding stereospecific synthesis activity; F:protein homodimerization activity; C:apoplast
					C3-V3	11662850	11666243	Boc03g00953.1	cation/H(+) antiporter 17-like	2475	20	0	96.9	5	P:GO:0006885; P:GO:1902600; F:GO:0015299; C:GO:0012505; C:GO:0016021	P:regulation of pH; P:proton transmembrane transport; F:solute:proton antiporter activity; C:endomembrane system; C:integral component of membrane	EC:7	Translocases
					C3-V3	11688030	11689162	Boc03g00954.1	unnamed protein product	396	14	2.6647e-39	95.32
					C3-V3	11705736	11706071	Boc03g00955.1	PREDICTED: uncharacterized protein LOC106334178	336	20	7.58708e-45	87.29	1	P:GO:0008150	P:biological_process
					C3-V3	11706799	11707392	Boc03g00956.1	PREDICTED: uncharacterized protein LOC106329538	594	20	9.06929e-134	88.14	1	P:GO:0008150	P:biological_process
					C3-V3	11708878	11709284	Boc03g00957.1	Pleckstrin homology (PH) domain-containing protein	327	20	3.94308e-34	72.83	4	P:GO:0009201; P:GO:0009260; P:GO:1901566; F:GO:0004550	P:ribonucleoside triphosphate biosynthetic process; P:ribonucleotide biosynthetic process; P:organonitrogen compound biosynthetic process; F:nucleoside diphosphate kinase activity	EC:2.7; EC:2.7.4.6; EC:2; EC:2.7.4	Transferring phosphorus-containing groups; Nucleoside-diphosphate kinase; Transferases; Transferring phosphorus-containing groups
					C3-V3	11709392	11709736	Boc03g00958.1	Pleckstrin homology (PH) domain-containing protein	345	20	5.42818e-32	93.94	6	P:GO:0006165; P:GO:0006183; P:GO:0006228; P:GO:0006241; F:GO:0004550; F:GO:0005524	P:nucleoside diphosphate phosphorylation; P:GTP biosynthetic process; P:UTP biosynthetic process; P:CTP biosynthetic process; F:nucleoside diphosphate kinase activity; F:ATP binding	EC:2.7; EC:2.7.4.6; EC:2; EC:2.7.4	Transferring phosphorus-containing groups; Nucleoside-diphosphate kinase; Transferases; Transferring phosphorus-containing groups
					C3-V3	11719743	11721720	Boc03g00959.1	dof zinc finger protein DOF4.6-like	1059	20	1.66012e-159	98.32	4	P:GO:0006355; F:GO:0003677; C:GO:0005634; C:GO:0016021	P:regulation of transcription, DNA-templated; F:DNA binding; C:nucleus; C:integral component of membrane
					C3-V3	11737768	11738954	Boc03g00960.1	metal-nicotianamine transporter YSL1	900	20	1.35058e-118	96.71	8	P:GO:0010039; P:GO:0033214; P:GO:0035672; P:GO:0048316; F:GO:0035673; F:GO:0051980; C:GO:0005886; C:GO:0016021	P:response to iron ion; P:siderophore-dependent iron import into cell; P:oligopeptide transmembrane transport; P:seed development; F:oligopeptide transmembrane transporter activity; F:iron-nicotianamine transmembrane transporter activity; C:plasma membrane; C:integral component of membrane	EC:7	Translocases
					C3-V3	11739316	11740646	Boc03g00961.1	metal-nicotianamine transporter YSL1	1212	20	0	98.57	8	P:GO:0010039; P:GO:0033214; P:GO:0035672; P:GO:0048316; F:GO:0035673; F:GO:0051980; C:GO:0005886; C:GO:0016021	P:response to iron ion; P:siderophore-dependent iron import into cell; P:oligopeptide transmembrane transport; P:seed development; F:oligopeptide transmembrane transporter activity; F:iron-nicotianamine transmembrane transporter activity; C:plasma membrane; C:integral component of membrane	EC:7	Translocases
					C3-V3	11741441	11742806	Boc03g00962.1	60S ribosomal protein L8-3	777	20	0	99.14	7	P:GO:0002181; F:GO:0003729; F:GO:0003735; C:GO:0005773; C:GO:0005886; C:GO:0022625; C:GO:0042788	P:cytoplasmic translation; F:mRNA binding; F:structural constituent of ribosome; C:vacuole; C:plasma membrane; C:cytosolic large ribosomal subunit; C:polysomal ribosome
					C3-V3	11743366	11743808	Boc03g00963.1	hypothetical protein F2Q69_00008916	375	8	5.59502e-45	88.36	4	P:GO:0006952; P:GO:0016567; F:GO:0004842; F:GO:0043531	P:defense response; P:protein ubiquitination; F:ubiquitin-protein transferase activity; F:ADP binding	EC:2	Transferases
					C3-V3	11744488	11746788	Boc03g00964.1	U-box domain-containing protein 5-like	2133	20	0	91.11	9	P:GO:0006952; P:GO:0007165; P:GO:0016567; F:GO:0003953; F:GO:0004842; F:GO:0043531; C:GO:0005634; C:GO:0005737; C:GO:0016021	P:defense response; P:signal transduction; P:protein ubiquitination; F:NAD+ nucleosidase activity; F:ubiquitin-protein transferase activity; F:ADP binding; C:nucleus; C:cytoplasm; C:integral component of membrane	EC:3.2; EC:2; EC:3; EC:3.2.2	Glycosylases; Transferases; Hydrolases; Glycosylases
					C3-V3	11746815	11747411	Boc03g00965.1	disease resistance protein RRS1 isoform X3	597	20	1.18919e-121	89.57	7	P:GO:0006952; P:GO:0007165; P:GO:0016567; F:GO:0003953; F:GO:0004842; F:GO:0043531; C:GO:0016021	P:defense response; P:signal transduction; P:protein ubiquitination; F:NAD+ nucleosidase activity; F:ubiquitin-protein transferase activity; F:ADP binding; C:integral component of membrane	EC:3.2; EC:2; EC:3; EC:3.2.2	Glycosylases; Transferases; Hydrolases; Glycosylases
					C3-V3	11747534	11747845	Boc03g00966.1	disease resistance protein RRS1 isoform X1	312	20	2.90774e-33	94.24	10	P:GO:0006468; P:GO:0006952; P:GO:0007165; P:GO:0016567; F:GO:0003953; F:GO:0004672; F:GO:0004842; F:GO:0005524; F:GO:0043531; C:GO:0016021	P:protein phosphorylation; P:defense response; P:signal transduction; P:protein ubiquitination; F:NAD+ nucleosidase activity; F:protein kinase activity; F:ubiquitin-protein transferase activity; F:ATP binding; F:ADP binding; C:integral component of membrane	EC:2.7.1; EC:3.2; EC:2.7; EC:2; EC:3; EC:3.2.2	Transferring phosphorus-containing groups; Glycosylases; Transferring phosphorus-containing groups; Transferases; Hydrolases; Glycosylases
					C3-V3	11747913	11748485	Boc03g00967.1	disease resistance protein RRS1 isoform X1	489	20	1.04718e-93	85.56	8	P:GO:0006952; P:GO:0007165; P:GO:0016567; F:GO:0003723; F:GO:0003953; F:GO:0004842; F:GO:0043531; C:GO:0016021	P:defense response; P:signal transduction; P:protein ubiquitination; F:RNA binding; F:NAD+ nucleosidase activity; F:ubiquitin-protein transferase activity; F:ADP binding; C:integral component of membrane	EC:3.2; EC:2; EC:3; EC:3.2.2	Glycosylases; Transferases; Hydrolases; Glycosylases
					C3-V3	11748756	11749391	Boc03g00968.1	disease resistance protein RRS1 isoform X1	636	20	1.03364e-136	94.55	8	P:GO:0006952; P:GO:0007165; P:GO:0016567; F:GO:0003723; F:GO:0003953; F:GO:0004842; F:GO:0043531; C:GO:0016021	P:defense response; P:signal transduction; P:protein ubiquitination; F:RNA binding; F:NAD+ nucleosidase activity; F:ubiquitin-protein transferase activity; F:ADP binding; C:integral component of membrane	EC:3.2; EC:2; EC:3; EC:3.2.2	Glycosylases; Transferases; Hydrolases; Glycosylases
					C3-V3	11749509	11749942	Boc03g00969.1	disease resistance protein RRS1 isoform X1	345	20	8.21727e-65	81.05	7	P:GO:0006952; P:GO:0007165; P:GO:0016567; F:GO:0003953; F:GO:0004842; F:GO:0043531; C:GO:0016021	P:defense response; P:signal transduction; P:protein ubiquitination; F:NAD+ nucleosidase activity; F:ubiquitin-protein transferase activity; F:ADP binding; C:integral component of membrane	EC:3.2; EC:2; EC:3; EC:3.2.2	Glycosylases; Transferases; Hydrolases; Glycosylases
					C3-V3	11751167	11755194	Boc03g00970.1	disease resistance-like protein CSA1	1338	20	0	93.4	5	P:GO:0006952; P:GO:0007165; F:GO:0003953; F:GO:0043531; C:GO:0016021	P:defense response; P:signal transduction; F:NAD+ nucleosidase activity; F:ADP binding; C:integral component of membrane	EC:3.2; EC:3; EC:3.2.2	Glycosylases; Hydrolases; Glycosylases
					C3-V3	11757061	11757774	Boc03g00971.1	glycine-rich protein 5-like	714	20	2.34113e-39	85.94	1	C:GO:0016021	C:integral component of membrane
					C3-V3	11760380	11762646	Boc03g00972.1	rhodanese-like domain-containing protein 4, chloroplastic	531	20	1.32883e-72	77.4	3	P:GO:0005975; F:GO:0008061; C:GO:0016021	P:carbohydrate metabolic process; F:chitin binding; C:integral component of membrane
					C3-V3	11772393	11775059	Boc03g00973.1	aldehyde dehydrogenase family 3 member F1	1467	20	0	98.53	2	P:GO:0006081; F:GO:0004028	P:cellular aldehyde metabolic process; F:3-chloroallyl aldehyde dehydrogenase activity	EC:1.2; EC:1; EC:1.2.1	Acting on the aldehyde or oxo group of donors; Oxidoreductases; Acting on the aldehyde or oxo group of donors
					C3-V3	11775125	11777208	Boc03g00974.1	purple acid phosphatase 6	1392	20	0	95.24	6	P:GO:0006470; F:GO:0003993; F:GO:0004721; F:GO:0046872; C:GO:0005576; C:GO:0005618	P:protein dephosphorylation; F:acid phosphatase activity; F:phosphoprotein phosphatase activity; F:metal ion binding; C:extracellular region; C:cell wall	EC:3.1; EC:3; EC:3.1.3.2; EC:3.1.3	Acting on ester bonds; Hydrolases; Acid phosphatase; Acting on ester bonds
					C3-V3	11777892	11787745	Boc03g00975.1	salicylate carboxymethyltransferase-like	2004	20	0	85.44	3	P:GO:0032259; F:GO:0008757; F:GO:0046872	P:methylation; F:S-adenosylmethionine-dependent methyltransferase activity; F:metal ion binding	EC:2.1; EC:2; EC:2.1.1	Transferring one-carbon groups; Transferases; Transferring one-carbon groups
					C3-V3	11788122	11788484	Boc03g00976.1	PREDICTED: uncharacterized protein LOC106331296	363	20	6.04817e-70	95.87
					C3-V3	11790520	11791964	Boc03g00977.1	3-oxoacyl-[acyl-carrier-protein] synthase II, chloroplastic-like	768	20	6.99882e-152	84.67	7	P:GO:0006508; P:GO:0006636; P:GO:0009631; P:GO:0009793; F:GO:0004185; F:GO:0004315; C:GO:0009570	P:proteolysis; P:unsaturated fatty acid biosynthetic process; P:cold acclimation; P:embryo development ending in seed dormancy; F:serine-type carboxypeptidase activity; F:3-oxoacyl-[acyl-carrier-protein] synthase activity; C:chloroplast stroma	EC:2.3.1.85; EC:2.3.1.41; EC:3.4.21; EC:2.3; EC:3.4; EC:2; EC:3.4.16; EC:3; EC:2.3.1	Fatty-acid synthase system; Beta-ketoacyl-[acyl-carrier-protein] synthase I; Acting on peptide bonds (peptidases); Acyltransferases; Acting on peptide bonds (peptidases); Transferases; Acting on peptide bonds (peptidases); Hydrolases; Acyltransferases
					C3-V3	11792864	11794450	Boc03g00978.1	transcription factor BEE 2 isoform X1	906	20	0	91.15	4	P:GO:0006355; F:GO:0003700; F:GO:0046983; C:GO:0005634	P:regulation of transcription, DNA-templated; F:DNA-binding transcription factor activity; F:protein dimerization activity; C:nucleus
					C3-V3	11794472	11797722	Boc03g00979.1	U-box domain-containing protein 5-like	2241	20	0	92.43	6	P:GO:0006952; P:GO:0016567; F:GO:0004842; F:GO:0043531; C:GO:0005634; C:GO:0005737	P:defense response; P:protein ubiquitination; F:ubiquitin-protein transferase activity; F:ADP binding; C:nucleus; C:cytoplasm	EC:2	Transferases
					C3-V3	11802602	11802877	Boc03g00980.1	unnamed protein product	180	11	1.30175e-32	90.3
					C3-V3	11805284	11805523	Boc03g00981.1	protein RADIALIS-like 3	240	20	2.25425e-43	96.61	3	P:GO:0006355; F:GO:0003700; C:GO:0005634	P:regulation of transcription, DNA-templated; F:DNA-binding transcription factor activity; C:nucleus
					C3-V3	11831954	11833611	Boc03g00982.1	embryonic protein DC-8	1431	20	0	84.87
					C3-V3	11834159	11845309	Boc03g00983.1	monoacylglycerol lipase ABHD6-like	708	20	2.56597e-152	71.64
					C3-V3	11846441	11849995	Boc03g00984.1	GATA transcription factor 19	657	20	1.18326e-132	89.09	5	P:GO:0006355; P:GO:0009908; F:GO:0003700; F:GO:0008270; F:GO:0043565	P:regulation of transcription, DNA-templated; P:flower development; F:DNA-binding transcription factor activity; F:zinc ion binding; F:sequence-specific DNA binding
					C3-V3	11864774	11870530	Boc03g00985.1	nucleolar protein 6-like	3147	20	0	97.87	7	P:GO:0006364; P:GO:0006409; F:GO:0003723; C:GO:0005829; C:GO:0032040; C:GO:0032545; C:GO:0034456	P:rRNA processing; P:tRNA export from nucleus; F:RNA binding; C:cytosol; C:small-subunit processome; C:CURI complex; C:UTP-C complex
					C3-V3	11871350	11872445	Boc03g00986.1	vam6/Vps39-like protein	519	20	2.32452e-102	93.11	8	P:GO:0006886; P:GO:0006914; P:GO:0007033; P:GO:0034058; F:GO:0005515; C:GO:0009506; C:GO:0009705; C:GO:0030897	P:intracellular protein transport; P:autophagy; P:vacuole organization; P:endosomal vesicle fusion; F:protein binding; C:plasmodesma; C:plant-type vacuole membrane; C:HOPS complex
					C3-V3	11872463	11875349	Boc03g00987.1	vam6/Vps39-like protein	1719	20	0	90.55	8	P:GO:0006886; P:GO:0006914; P:GO:0007033; P:GO:0034058; F:GO:0005515; C:GO:0009506; C:GO:0009705; C:GO:0030897	P:intracellular protein transport; P:autophagy; P:vacuole organization; P:endosomal vesicle fusion; F:protein binding; C:plasmodesma; C:plant-type vacuole membrane; C:HOPS complex
					C3-V3	11880909	11882411	Boc03g00988.1	random slug protein 5	882	20	0	96.57	3	P:GO:0015914; P:GO:0120009; F:GO:0008526	P:phospholipid transport; P:intermembrane lipid transfer; F:phosphatidylinositol transfer activity	EC:7	Translocases
					C3-V3	11906233	11908129	Boc03g00989.1	probable polyol transporter 6	1524	20	0	97.82	4	P:GO:0034219; P:GO:1902600; F:GO:0005351; C:GO:0016021	P:carbohydrate transmembrane transport; P:proton transmembrane transport; F:carbohydrate:proton symporter activity; C:integral component of membrane	EC:7	Translocases
					C3-V3	11928976	11930586	Boc03g00990.1	pentatricopeptide repeat-containing protein At4g36680, mitochondrial	1227	20	0	94.45	2	F:GO:0003729; C:GO:0005739	F:mRNA binding; C:mitochondrion
					C3-V3	11939798	11943451	Boc03g00991.1	splicing factor U2af large subunit A-like	1665	20	0	98.21	10	P:GO:0006397; P:GO:0008380; P:GO:0042742; F:GO:0003729; F:GO:0008187; F:GO:0030628; C:GO:0000243; C:GO:0016607; C:GO:0071004; C:GO:0089701	P:mRNA processing; P:RNA splicing; P:defense response to bacterium; F:mRNA binding; F:poly-pyrimidine tract binding; F:pre-mRNA 3'-splice site binding; C:commitment complex; C:nuclear speck; C:U2-type prespliceosome; C:U2AF complex
					C3-V3	11947363	11950139	Boc03g00992.1	vicilin-like seed storage protein At4g36700	1725	20	0	95.35
					C3-V3	11951286	11953296	Boc03g00993.1	HVA22-like protein k	621	20	3.75616e-142	94.37	1	C:GO:0016020	C:membrane
					C3-V3	11952859	11955465	Boc03g00994.1	G-box-binding factor 1-like isoform X1	942	20	0	95.64	4	P:GO:0006355; F:GO:0003700; F:GO:0043565; C:GO:0005634	P:regulation of transcription, DNA-templated; F:DNA-binding transcription factor activity; F:sequence-specific DNA binding; C:nucleus
					C3-V3	11962780	11963981	Boc03g00995.1	homeobox-leucine zipper protein ATHB-40	663	20	5.9985e-140	94.71	5	P:GO:0006357; P:GO:0045893; F:GO:0000981; F:GO:0043565; C:GO:0005634	P:regulation of transcription by RNA polymerase II; P:positive regulation of transcription, DNA-templated; F:DNA-binding transcription factor activity, RNA polymerase II-specific; F:sequence-specific DNA binding; C:nucleus
					C3-V3	11966243	11967110	Boc03g00996.1	unnamed protein product	366	20	1.05383e-67	87.78	1	P:GO:1902659	P:regulation of glucose mediated signaling pathway
					C3-V3	11985826	11986967	Boc03g00997.1	F-actin-monooxygenase MICAL3-like isoform X1	543	20	1.56041e-112	85.47
					C3-V3	11996683	12001121	Boc03g00998.1	probable Xaa-Pro aminopeptidase P	1923	20	0	97.7	10	P:GO:0006508; P:GO:0009926; F:GO:0008270; F:GO:0010013; F:GO:0030145; F:GO:0070006; C:GO:0005783; C:GO:0005829; C:GO:0005886; C:GO:0016021	P:proteolysis; P:auxin polar transport; F:zinc ion binding; F:N-1-naphthylphthalamic acid binding; F:manganese ion binding; F:metalloaminopeptidase activity; C:endoplasmic reticulum; C:cytosol; C:plasma membrane; C:integral component of membrane	EC:3.4.11; EC:3.4; EC:3	Acting on peptide bonds (peptidases); Acting on peptide bonds (peptidases); Hydrolases
					C3-V3	12000547	12002084	Boc03g00999.1	NEDD8-conjugating enzyme Ubc12	558	20	2.06122e-136	99.33	6	P:GO:0009733; P:GO:0045116; F:GO:0005515; F:GO:0005524; F:GO:0019788; C:GO:0005634	P:response to auxin; P:protein neddylation; F:protein binding; F:ATP binding; F:NEDD8 transferase activity; C:nucleus	EC:2	Transferases
					C3-V3	12025542	12026609	Boc03g01000.1	heterodimeric geranylgeranyl pyrophosphate synthase large subunit 1, chloroplastic	885	20	0	96.29	14	P:GO:0009793; P:GO:0016117; P:GO:0033384; P:GO:0033386; P:GO:0043693; P:GO:0045337; F:GO:0004161; F:GO:0004311; F:GO:0004337; F:GO:0005515; F:GO:0046872; C:GO:0005829; C:GO:0009507; C:GO:0009513	P:embryo development ending in seed dormancy; P:carotenoid biosynthetic process; P:geranyl diphosphate biosynthetic process; P:geranylgeranyl diphosphate biosynthetic process; P:monoterpene biosynthetic process; P:farnesyl diphosphate biosynthetic process; F:dimethylallyltranstransferase activity; F:farnesyltranstransferase activity; F:geranyltranstransferase activity; F:protein binding; F:metal …	EC:2.5.1; EC:2.5.1.29; EC:2; EC:2.5.1.10; EC:2.5.1.1	Transferring alkyl or aryl groups, other than methyl groups; Geranylgeranyl diphosphate synthase; Transferases; (2E,6E)-farnesyl diphosphate synthase; Dimethylallyltranstransferase
					C3-V3	12030965	12032325	Boc03g01001.1	unnamed protein product	252	15	1.93598e-48	77.36	1	C:GO:0016021	C:integral component of membrane
					C3-V3	12044116	12048588	Boc03g01002.1	BEL1-like homeodomain protein 2	2013	20	0	90.2	6	P:GO:0006357; P:GO:0009965; P:GO:0048363; F:GO:0000978; F:GO:0000981; C:GO:0005634	P:regulation of transcription by RNA polymerase II; P:leaf morphogenesis; P:mucilage pectin metabolic process; F:RNA polymerase II cis-regulatory region sequence-specific DNA binding; F:DNA-binding transcription factor activity, RNA polymerase II-specific; C:nucleus
					C3-V3	12056565	12057344	Boc03g01003.1	HTH-type transcriptional regulator	522	20	1.10744e-106	92.61	2	P:GO:0009620; F:GO:0005515	P:response to fungus; F:protein binding
					C3-V3	12084511	12085539	Boc03g01004.1	cold-regulated 413 plasma membrane protein 2	612	20	1.10599e-129	94.03	5	P:GO:0009744; P:GO:0009749; P:GO:0009750; C:GO:0005886; C:GO:0016021	P:response to sucrose; P:response to glucose; P:response to fructose; C:plasma membrane; C:integral component of membrane
					C3-V3	12087035	12089448	Boc03g01005.1	NASP-related protein sim3-like	1473	20	0	92.32	4	P:GO:0006335; P:GO:0034080; F:GO:0042393; C:GO:0005654	P:DNA replication-dependent nucleosome assembly; P:CENP-A containing nucleosome assembly; F:histone binding; C:nucleoplasm
					C3-V3	12092163	12092667	Boc03g01006.1	universal stress protein PHOS32-like	402	20	2.70328e-24	87.99	4	P:GO:0006355; F:GO:0003677; F:GO:0003700; C:GO:0005634	P:regulation of transcription, DNA-templated; F:DNA binding; F:DNA-binding transcription factor activity; C:nucleus
					C3-V3	12092834	12094408	Boc03g01007.1	transcription factor HHO5	945	20	0	88.24	4	P:GO:0006355; F:GO:0003677; F:GO:0003700; C:GO:0005634	P:regulation of transcription, DNA-templated; F:DNA binding; F:DNA-binding transcription factor activity; C:nucleus
					C3-V3	12120004	12120767	Boc03g01008.1	probable 18S rRNA (guanine-N(7))-methyltransferase	354	20	8.79703e-59	95.5	7	P:GO:0010078; P:GO:0048527; P:GO:0070476; P:GO:1990110; F:GO:0016435; C:GO:0005730; C:GO:0005737	P:maintenance of root meristem identity; P:lateral root development; P:rRNA (guanine-N7)-methylation; P:callus formation; F:rRNA (guanine) methyltransferase activity; C:nucleolus; C:cytoplasm	EC:2.1; EC:2; EC:2.1.1	Transferring one-carbon groups; Transferases; Transferring one-carbon groups
					C3-V3	12122104	12123996	Boc03g01009.1	nuclear pore complex protein NUP58-like	1404	20	0	86.97	6	P:GO:0006913; P:GO:0015031; P:GO:0051028; F:GO:0008139; F:GO:0017056; C:GO:0005643	P:nucleocytoplasmic transport; P:protein transport; P:mRNA transport; F:nuclear localization sequence binding; F:structural constituent of nuclear pore; C:nuclear pore
					C3-V3	12124251	12125279	Boc03g01010.1	histone-lysine N-methyltransferase, H3 lysine-79 specific	555	20	2.13851e-82	91.07	3	P:GO:0006412; F:GO:0003735; C:GO:0005840	P:translation; F:structural constituent of ribosome; C:ribosome
					C3-V3	12126458	12128666	Boc03g01011.1	unnamed protein product	1599	20	0	87.06
					C3-V3	12133244	12134184	Boc03g01012.1	methionine aminopeptidase 1D, chloroplastic/mitochondrial	540	20	1.80052e-123	96.65	4	P:GO:0006508; P:GO:0070084; F:GO:0046872; F:GO:0070006	P:proteolysis; P:protein initiator methionine removal; F:metal ion binding; F:metalloaminopeptidase activity	EC:3.4.11; EC:3.4; EC:3	Acting on peptide bonds (peptidases); Acting on peptide bonds (peptidases); Hydrolases
					C3-V3	12134346	12134919	Boc03g01013.1	methionine aminopeptidase 1D, chloroplastic/mitochondrial	375	20	3.38006e-69	91.13	8	P:GO:0006508; P:GO:0009737; P:GO:0031365; P:GO:0070084; F:GO:0046872; F:GO:0070006; C:GO:0005739; C:GO:0009507	P:proteolysis; P:response to abscisic acid; P:N-terminal protein amino acid modification; P:protein initiator methionine removal; F:metal ion binding; F:metalloaminopeptidase activity; C:mitochondrion; C:chloroplast	EC:3.4.11; EC:3.4; EC:3	Acting on peptide bonds (peptidases); Acting on peptide bonds (peptidases); Hydrolases
					C3-V3	12146391	12149139	Boc03g01014.1	uncharacterized membrane protein At3g27390-like	1707	20	0	98.19	5	P:GO:0006508; P:GO:0070084; F:GO:0046872; F:GO:0070006; C:GO:0016021	P:proteolysis; P:protein initiator methionine removal; F:metal ion binding; F:metalloaminopeptidase activity; C:integral component of membrane	EC:3.4.11; EC:3.4; EC:3	Acting on peptide bonds (peptidases); Acting on peptide bonds (peptidases); Hydrolases
					C3-V3	12150491	12152148	Boc03g01015.1	eukaryotic initiation factor 4A-I-like	651	20	2.74413e-125	94.56	2	P:GO:0006413; F:GO:0003743	P:translational initiation; F:translation initiation factor activity
					C3-V3	12152885	12168584	Boc03g01016.1	probable disease resistance protein RPP1	795	20	6.40487e-59	92.37	5	P:GO:0006952; P:GO:0007165; F:GO:0003953; F:GO:0043531; C:GO:0016021	P:defense response; P:signal transduction; F:NAD+ nucleosidase activity; F:ADP binding; C:integral component of membrane	EC:3.2; EC:3; EC:3.2.2	Glycosylases; Hydrolases; Glycosylases
					C3-V3	12191379	12193333	Boc03g01017.1	transcription factor SPATULA-like isoform X1	1062	20	0	91.29	2	F:GO:0046983; C:GO:0005634	F:protein dimerization activity; C:nucleus
					C3-V3	12249733	12251500	Boc03g01018.1	cysteine proteinase COT44-like isoform X1	1125	20	0	98.36	4	P:GO:0051603; F:GO:0004197; C:GO:0005615; C:GO:0005764	P:proteolysis involved in cellular protein catabolic process; F:cysteine-type endopeptidase activity; C:extracellular space; C:lysosome	EC:3.4.22; EC:3.4; EC:3	Acting on peptide bonds (peptidases); Acting on peptide bonds (peptidases); Hydrolases
					C3-V3	12269017	12269907	Boc03g01019.1	transcription factor MYB44-like	891	20	0	92.38	1	C:GO:0005634	C:nucleus
					C3-V3	12277676	12279195	Boc03g01020.1	protein disulfide isomerase-like 1-4	441	20	7.85122e-51	80.88	4	F:GO:0003756; F:GO:0016853; C:GO:0005783; C:GO:0005788	F:protein disulfide isomerase activity; F:isomerase activity; C:endoplasmic reticulum; C:endoplasmic reticulum lumen
					C3-V3	12285350	12285932	Boc03g01021.1	U4/U6.U5 tri-snRNP-associated protein 2-like	246	20	7.25049e-51	79.36	6	P:GO:0006397; P:GO:0006508; P:GO:0008380; F:GO:0008234; F:GO:0046872; C:GO:0005634	P:mRNA processing; P:proteolysis; P:RNA splicing; F:cysteine-type peptidase activity; F:metal ion binding; C:nucleus	EC:3.4; EC:3	Acting on peptide bonds (peptidases); Hydrolases
					C3-V3	12285957	12286896	Boc03g01022.1	phosphoethanolamine N-methyltransferase 1 isoform X1	393	20	1.13456e-74	93.96	3	P:GO:0006656; P:GO:0032259; F:GO:0000234	P:phosphatidylcholine biosynthetic process; P:methylation; F:phosphoethanolamine N-methyltransferase activity	EC:2.1; EC:2; EC:2.1.1; EC:2.1.1.103	Transferring one-carbon groups; Transferases; Transferring one-carbon groups; Phosphoethanolamine N-methyltransferase
					C3-V3	12286939	12287325	Boc03g01023.1	phosphoethanolamine N-methyltransferase 1	294	20	2.23771e-59	85.38	3	P:GO:0006656; P:GO:0032259; F:GO:0000234	P:phosphatidylcholine biosynthetic process; P:methylation; F:phosphoethanolamine N-methyltransferase activity	EC:2.1; EC:2; EC:2.1.1; EC:2.1.1.103	Transferring one-carbon groups; Transferases; Transferring one-carbon groups; Phosphoethanolamine N-methyltransferase
					C3-V3	12311018	12312090	Boc03g01024.1	unnamed protein product	375	20	1.14201e-75	66.91	2	C:GO:0016020; C:GO:0016021	C:membrane; C:integral component of membrane
					C3-V3	12316270	12325492	Boc03g01025.1	cytochrome P450 81D11-like	1371	20	0	76.59	5	F:GO:0004497; F:GO:0005506; F:GO:0016705; F:GO:0020037; C:GO:0016020	F:monooxygenase activity; F:iron ion binding; F:oxidoreductase activity, acting on paired donors, with incorporation or reduction of molecular oxygen; F:heme binding; C:membrane	EC:1; EC:1.14	Oxidoreductases; Acting on paired donors, with incorporation or reduction of molecular oxygen. The oxygen incorporated need not be derived from O(2)
					C3-V3	12414002	12416353	Boc03g01026.1	cytochrome P450 81F3	1491	20	0	96.57	4	F:GO:0004497; F:GO:0005506; F:GO:0016705; F:GO:0020037	F:monooxygenase activity; F:iron ion binding; F:oxidoreductase activity, acting on paired donors, with incorporation or reduction of molecular oxygen; F:heme binding	EC:1; EC:1.14	Oxidoreductases; Acting on paired donors, with incorporation or reduction of molecular oxygen. The oxygen incorporated need not be derived from O(2)
					C3-V3	12435903	12473780	Boc03g01027.1	cytochrome P450 81F4	1506	20	0	99.23	4	F:GO:0004497; F:GO:0005506; F:GO:0016705; F:GO:0020037	F:monooxygenase activity; F:iron ion binding; F:oxidoreductase activity, acting on paired donors, with incorporation or reduction of molecular oxygen; F:heme binding	EC:1; EC:1.14	Oxidoreductases; Acting on paired donors, with incorporation or reduction of molecular oxygen. The oxygen incorporated need not be derived from O(2)
					C3-V3	12476725	12477195	Boc03g01028.1	cytochrome P450 81F4	471	20	1.51551e-79	98.98	4	F:GO:0004497; F:GO:0005506; F:GO:0016705; F:GO:0020037	F:monooxygenase activity; F:iron ion binding; F:oxidoreductase activity, acting on paired donors, with incorporation or reduction of molecular oxygen; F:heme binding	EC:1; EC:1.14	Oxidoreductases; Acting on paired donors, with incorporation or reduction of molecular oxygen. The oxygen incorporated need not be derived from O(2)
					C3-V3	12477266	12478486	Boc03g01029.1	cytochrome P450 81F4	849	20	0	99.38	4	F:GO:0004497; F:GO:0005506; F:GO:0016705; F:GO:0020037	F:monooxygenase activity; F:iron ion binding; F:oxidoreductase activity, acting on paired donors, with incorporation or reduction of molecular oxygen; F:heme binding	EC:1; EC:1.14	Oxidoreductases; Acting on paired donors, with incorporation or reduction of molecular oxygen. The oxygen incorporated need not be derived from O(2)
					C3-V3	12500869	12502056	Boc03g01030.1	post-GPI attachment to proteins factor 3-like	807	20	2.09488e-167	79.68	5	P:GO:0006506; F:GO:0016788; C:GO:0000139; C:GO:0016021; C:GO:0031227	P:GPI anchor biosynthetic process; F:hydrolase activity, acting on ester bonds; C:Golgi membrane; C:integral component of membrane; C:intrinsic component of endoplasmic reticulum membrane	EC:3.1; EC:3	Acting on ester bonds; Hydrolases
					C3-V3	12520555	12523115	Boc03g01031.1	hypothetical protein Bca52824_037872	1431	20	0	92.71
					C3-V3	12523990	12525676	Boc03g01032.1	probable esterase KAI2	816	20	0	98.76	5	P:GO:0009704; P:GO:0080167; F:GO:0005515; F:GO:0016787; C:GO:0005829	P:de-etiolation; P:response to karrikin; F:protein binding; F:hydrolase activity; C:cytosol	EC:3	Hydrolases
					C3-V3	12527981	12531022	Boc03g01033.1	Chaperone DnaJ-domain superfamily protein	1530	20	0	93.78	3	P:GO:0008150; F:GO:0003674; C:GO:0005575	P:biological_process; F:molecular_function; C:cellular_component
					C3-V3	12575380	12577060	Boc03g01034.1	probable N-acetyltransferase HLS1	1290	20	0	92.27	1	F:GO:0008080	F:N-acetyltransferase activity	EC:2.3; EC:2; EC:2.3.1	Acyltransferases; Transferases; Acyltransferases
					C3-V3	12588274	12588789	Boc03g01035.1	golgin Putative 5	225	20	4.57503e-38	88.78	3	F:GO:0005515; C:GO:0005634; C:GO:0005794	F:protein binding; C:nucleus; C:Golgi apparatus
					C3-V3	12596601	12600729	Boc03g01036.1	BTB/POZ domain-containing protein NPY5	1728	20	0	95.96	1	P:GO:0016567	P:protein ubiquitination
					C3-V3	12605669	12606202	Boc03g01037.1	hypothetical protein DY000_02009280	267	20	6.60602e-55	92.02	1	C:GO:0016021	C:integral component of membrane
					C3-V3	12606420	12611514	Boc03g01038.1	calcium-transporting ATPase 2, plasma membrane-type	3051	20	0	98.92	6	P:GO:0070588; F:GO:0005388; F:GO:0005516; F:GO:0005524; C:GO:0005887; C:GO:0043231	P:calcium ion transmembrane transport; F:P-type calcium transporter activity; F:calmodulin binding; F:ATP binding; C:integral component of plasma membrane; C:intracellular membrane-bounded organelle	EC:7.2.2.10; EC:7	P-type Ca(2+) transporter; Translocases
					C3-V3	12626399	12627997	Boc03g01039.1	protein SHORT-ROOT-like	1599	20	0	93.97	14	P:GO:0006355; P:GO:0008356; P:GO:0009956; P:GO:0032350; P:GO:0045930; P:GO:0048366; P:GO:0055072; F:GO:0000976; F:GO:0003700; F:GO:0005515; C:GO:0005634; C:GO:0005769; C:GO:0005770; C:GO:0055037	P:regulation of transcription, DNA-templated; P:asymmetric cell division; P:radial pattern formation; P:regulation of hormone metabolic process; P:negative regulation of mitotic cell cycle; P:leaf development; P:iron ion homeostasis; F:transcription cis-regulatory region binding; F:DNA-binding transcription factor activity; F:protein binding; C:nucleus; C:early endosome; C:late endosome; C:recycl…
		D134_C03_12650131			C3-V3	12637468	12637977	Boc03g01040.1	50S ribosomal protein L7/L12	510	20	3.00049e-103	91.58	3	P:GO:0006412; F:GO:0003735; C:GO:0005840	P:translation; F:structural constituent of ribosome; C:ribosome
					C3-V3	12699894	12701487	Boc03g01041.1	AP2-like ethylene-responsive transcription factor ANT	1074	20	5.04031e-169	95.51	4	P:GO:0006355; F:GO:0003677; F:GO:0003700; C:GO:0005634	P:regulation of transcription, DNA-templated; F:DNA binding; F:DNA-binding transcription factor activity; C:nucleus
					C3-V3	12701686	12702248	Boc03g01042.1	AP2-like ethylene-responsive transcription factor ANT	483	20	1.18539e-74	87.2	4	P:GO:0006355; F:GO:0003677; F:GO:0003700; C:GO:0005634	P:regulation of transcription, DNA-templated; F:DNA binding; F:DNA-binding transcription factor activity; C:nucleus
					C3-V3	12703098	12704288	Boc03g01043.1	MATH domain and coiled-coil domain-containing protein At3g58270-like	894	20	1.93112e-143	82.48
					C3-V3	12748902	12750961	Boc03g01044.1	1-aminocyclopropane-1-carboxylate synthase 8	1410	20	0	97.36	3	P:GO:0009058; F:GO:0003824; F:GO:0030170	P:biosynthetic process; F:catalytic activity; F:pyridoxal phosphate binding
					C3-V3	12754210	12755043	Boc03g01045.1	hypothetical protein DY000_02009252	414	20	6.30447e-62	73.37
					C3-V3	12775971	12777331	Boc03g01046.1	homeobox-leucine zipper protein HAT22-like	678	20	1.25998e-153	95.58	4	P:GO:0006357; F:GO:0000981; F:GO:0043565; C:GO:0005634	P:regulation of transcription by RNA polymerase II; F:DNA-binding transcription factor activity, RNA polymerase II-specific; F:sequence-specific DNA binding; C:nucleus
					C3-V3	12788083	12789723	Boc03g01047.1	thioredoxin reductase 2	585	20	6.62095e-139	78.63	1	F:GO:0016491	F:oxidoreductase activity	EC:1	Oxidoreductases
					C3-V3	12791675	12792240	Boc03g01048.1	EPIDERMAL PATTERNING FACTOR-like protein 2	405	20	3.71485e-72	93.01	2	P:GO:0010052; C:GO:0005576	P:guard cell differentiation; C:extracellular region
					C3-V3	12803456	12805294	Boc03g01049.1	cilia- and flagella-associated protein 251-like	1527	20	0	80.66	3	C:GO:0005768; C:GO:0005802; C:GO:0016021	C:endosome; C:trans-Golgi network; C:integral component of membrane
					C3-V3	12805454	12806608	Boc03g01050.1	cytochrome c oxidase subunit 6a, mitochondrial	294	20	1.68307e-65	93.38	6	P:GO:0006123; P:GO:0050790; P:GO:1902600; F:GO:0004129; F:GO:0030234; C:GO:0005751	P:mitochondrial electron transport, cytochrome c to oxygen; P:regulation of catalytic activity; P:proton transmembrane transport; F:cytochrome-c oxidase activity; F:enzyme regulator activity; C:mitochondrial respiratory chain complex IV	EC:1; EC:1.9; EC:7.1.1.9; EC:7	Oxidoreductases; Acting on a heme group of donors; Cytochrome-c oxidase; Translocases
					C3-V3	12809382	12811749	Boc03g01051.1	probable hexokinase-like 2 protein	1389	20	0	88.93	13	P:GO:0001678; P:GO:0006096; P:GO:0019318; P:GO:0046835; P:GO:0051156; F:GO:0004340; F:GO:0005524; F:GO:0005536; F:GO:0008865; F:GO:0019158; C:GO:0005739; C:GO:0005829; C:GO:0016021	P:cellular glucose homeostasis; P:glycolytic process; P:hexose metabolic process; P:carbohydrate phosphorylation; P:glucose 6-phosphate metabolic process; F:glucokinase activity; F:ATP binding; F:glucose binding; F:fructokinase activity; F:mannokinase activity; C:mitochondrion; C:cytosol; C:integral component of membrane	EC:2.7.1; EC:2.7.1.7; EC:2.7.1.4; EC:2.7; EC:2; EC:2.7.1.2; EC:2.7.1.1	Transferring phosphorus-containing groups; Mannokinase; Fructokinase; Transferring phosphorus-containing groups; Transferases; Glucokinase; Hexokinase
					C3-V3	12819516	12819917	Boc03g01052.1	transcription factor bHLH25-like	402	20	1.29532e-77	91.09	2	F:GO:0046983; C:GO:0005634	F:protein dimerization activity; C:nucleus
					C3-V3	12819996	12820639	Boc03g01053.1	transcription factor bHLH25-like	552	20	1.52395e-128	88.88	3	F:GO:0003677; F:GO:0046983; C:GO:0005634	F:DNA binding; F:protein dimerization activity; C:nucleus
					C3-V3	12839302	12840752	Boc03g01054.1	protein RMD5 homolog A-like	1134	20	0	92.28	8	P:GO:0016567; P:GO:0043161; F:GO:0005515; F:GO:0046872; F:GO:0061630; C:GO:0005634; C:GO:0005737; C:GO:0034657	P:protein ubiquitination; P:proteasome-mediated ubiquitin-dependent protein catabolic process; F:protein binding; F:metal ion binding; F:ubiquitin protein ligase activity; C:nucleus; C:cytoplasm; C:GID complex	EC:2	Transferases
					C3-V3	12840925	12843873	Boc03g01055.1	glycine-rich domain-containing protein 2	2343	20	0	90.59	3	P:GO:0010928; P:GO:0071470; P:GO:2000028	P:regulation of auxin mediated signaling pathway; P:cellular response to osmotic stress; P:regulation of photoperiodism, flowering
					C3-V3	12854369	12856374	Boc03g01056.1	unnamed protein product	201	7	2.38571e-36	95.18
					C3-V3	12861478	12862943	Boc03g01057.1	DNA polymerase delta small subunit isoform X2	480	20	3.41434e-33	62.99	1	C:GO:0110165	C:cellular anatomical entity
					C3-V3	12867489	12870368	Boc03g01058.1	heat shock 70 kDa protein 9, mitochondrial	2034	20	0	98.18	13	P:GO:0034620; P:GO:0042026; P:GO:0046686; P:GO:0051085; F:GO:0005524; F:GO:0008270; F:GO:0031072; F:GO:0044183; F:GO:0051082; F:GO:0051787; C:GO:0005618; C:GO:0005739; C:GO:0005774	P:cellular response to unfolded protein; P:protein refolding; P:response to cadmium ion; P:chaperone cofactor-dependent protein refolding; F:ATP binding; F:zinc ion binding; F:heat shock protein binding; F:protein folding chaperone; F:unfolded protein binding; F:misfolded protein binding; C:cell wall; C:mitochondrion; C:vacuolar membrane
					C3-V3	12870561	12871862	Boc03g01059.1	NAD(P)H-quinone oxidoreductase subunit M, chloroplastic	663	20	9.21413e-164	94.91	5	P:GO:0010258; F:GO:0016655; F:GO:0048038; C:GO:0009535; C:GO:0010598	P:NADH dehydrogenase complex (plastoquinone) assembly; F:oxidoreductase activity, acting on NAD(P)H, quinone or similar compound as acceptor; F:quinone binding; C:chloroplast thylakoid membrane; C:NAD(P)H dehydrogenase complex (plastoquinone)	EC:1.6; EC:1; EC:1.6.5	Acting on NADH or NADPH; Oxidoreductases; Acting on NADH or NADPH
					C3-V3	12872114	12875200	Boc03g01060.1	serine hydroxymethyltransferase 1, mitochondrial	1554	20	0	99.51	26	P:GO:0006565; P:GO:0007623; P:GO:0009409; P:GO:0009416; P:GO:0009853; P:GO:0019264; P:GO:0032259; P:GO:0035999; P:GO:0046655; P:GO:0046686; F:GO:0003729; F:GO:0004372; F:GO:0008168; F:GO:0008266; F:GO:0008270; F:GO:0030170; F:GO:0050897; F:GO:0070905; C:GO:0005634; C:GO:0005739; C:GO:0005886; C:GO:0009534; C:GO:0009570; C:GO:0010319; C:GO:0022626; C:GO:0048046	P:L-serine catabolic process; P:circadian rhythm; P:response to cold; P:response to light stimulus; P:photorespiration; P:glycine biosynthetic process from serine; P:methylation; P:tetrahydrofolate interconversion; P:folic acid metabolic process; P:response to cadmium ion; F:mRNA binding; F:glycine hydroxymethyltransferase activity; F:methyltransferase activity; F:poly(U) RNA binding; F:zinc ion …	EC:2.1; EC:2; EC:2.1.2.1; EC:2.1.2; EC:2.1.1	Transferring one-carbon groups; Transferases; Glycine hydroxymethyltransferase; Transferring one-carbon groups; Transferring one-carbon groups
					C3-V3	12876418	12879593	Boc03g01061.1	agamous-like MADS-box protein AGL21 isoform X1	648	20	3.7417e-152	91.95	5	P:GO:0045944; F:GO:0000977; F:GO:0003700; F:GO:0046983; C:GO:0005634	P:positive regulation of transcription by RNA polymerase II; F:RNA polymerase II transcription regulatory region sequence-specific DNA binding; F:DNA-binding transcription factor activity; F:protein dimerization activity; C:nucleus
					C3-V3	12928522	12933341	Boc03g01062.1	probable rhamnogalacturonate lyase B	1983	20	0	93.02	4	P:GO:0005975; F:GO:0030246; F:GO:0102210; C:GO:0005576	P:carbohydrate metabolic process; F:carbohydrate binding; F:rhamnogalacturonan endolyase activity; C:extracellular region	EC:4.2.2.23; EC:4.2; EC:4; EC:4.2.2	Rhamnogalacturonan endolyase; Carbon-oxygen lyases; Lyases; Carbon-oxygen lyases
					C3-V3	12933981	12939757	Boc03g01063.1	probable rhamnogalacturonate lyase B	2016	20	0	93.29	4	P:GO:0005975; F:GO:0030246; F:GO:0102210; C:GO:0005576	P:carbohydrate metabolic process; F:carbohydrate binding; F:rhamnogalacturonan endolyase activity; C:extracellular region	EC:4.2.2.23; EC:4.2; EC:4; EC:4.2.2	Rhamnogalacturonan endolyase; Carbon-oxygen lyases; Lyases; Carbon-oxygen lyases
					C3-V3	12944117	12946649	Boc03g01064.1	cinnamyl alcohol dehydrogenase 7	1074	20	0	96.68	2	F:GO:0008270; F:GO:0016491	F:zinc ion binding; F:oxidoreductase activity	EC:1	Oxidoreductases
					C3-V3	12968266	12969559	Boc03g01065.1	60S ribosomal protein L6-3-like	303	20	1.35733e-67	74.72	5	P:GO:0000027; P:GO:0002181; F:GO:0003723; F:GO:0003735; C:GO:0022625	P:ribosomal large subunit assembly; P:cytoplasmic translation; F:RNA binding; F:structural constituent of ribosome; C:cytosolic large ribosomal subunit
					C3-V3	12973439	12980819	Boc03g01066.1	cinnamyl alcohol dehydrogenase 7	1074	20	0	97.18	2	F:GO:0008270; F:GO:0016491	F:zinc ion binding; F:oxidoreductase activity	EC:1	Oxidoreductases
					C3-V3	12981974	12985846	Boc03g01067.1	cinnamyl alcohol dehydrogenase 8	1062	20	0	97.79	7	P:GO:0009617; P:GO:0009809; F:GO:0008270; F:GO:0045551; F:GO:0047681; F:GO:0051537; F:GO:0052747	P:response to bacterium; P:lignin biosynthetic process; F:zinc ion binding; F:cinnamyl-alcohol dehydrogenase activity; F:aryl-alcohol dehydrogenase (NADP+) activity; F:2 iron, 2 sulfur cluster binding; F:sinapyl alcohol dehydrogenase activity	EC:1.1; EC:1; EC:1.1.1; EC:1.1.1.91; EC:1.1.1.195	Acting on the CH-OH group of donors; Oxidoreductases; Acting on the CH-OH group of donors; Aryl-alcohol dehydrogenase (NADP(+)); Cinnamyl-alcohol dehydrogenase
					C3-V3	12992176	12993834	Boc03g01068.1	pentatricopeptide repeat-containing protein At4g38010	1659	20	0	94.87
					C3-V3	12993961	12997622	Boc03g01069.1	rhamnogalacturonate lyase	1989	20	0	97.48	4	P:GO:0005975; F:GO:0030246; F:GO:0102210; C:GO:0005576	P:carbohydrate metabolic process; F:carbohydrate binding; F:rhamnogalacturonan endolyase activity; C:extracellular region	EC:4.2.2.23; EC:4.2; EC:4; EC:4.2.2	Rhamnogalacturonan endolyase; Carbon-oxygen lyases; Lyases; Carbon-oxygen lyases
					C3-V3	13002102	13004209	Boc03g01070.1	probable glycosyltransferase At5g03795	1233	20	0	96.1	6	P:GO:0006486; F:GO:0016757; C:GO:0000139; C:GO:0005768; C:GO:0005802; C:GO:0016021	P:protein glycosylation; F:glycosyltransferase activity; C:Golgi membrane; C:endosome; C:trans-Golgi network; C:integral component of membrane	EC:2.4; EC:2	Glycosyltransferases; Transferases
					C3-V3	13004315	13005844	Boc03g01071.1	unnamed protein product	423	20	2.24556e-95	87.3	1	P:GO:0008150	P:biological_process
					C3-V3	13007672	13010877	Boc03g01072.1	uncharacterized protein At4g38062	3045	20	0	93.49	3	F:GO:0046983; C:GO:0005634; C:GO:0016021	F:protein dimerization activity; C:nucleus; C:integral component of membrane
					C3-V3	13014396	13015060	Boc03g01073.1	uncharacterized protein At4g38065-like	564	20	1.01934e-106	73.93	3	F:GO:0046983; C:GO:0005634; C:GO:0016020	F:protein dimerization activity; C:nucleus; C:membrane
					C3-V3	13019745	13021285	Boc03g01074.1	transcription factor bHLH131-like	1053	20	0	93.41	2	F:GO:0046983; C:GO:0005634	F:protein dimerization activity; C:nucleus
					C3-V3	13021380	13022753	Boc03g01075.1	protein CURVATURE THYLAKOID 1D, chloroplastic-like	612	20	9.43576e-135	90.04	2	C:GO:0009535; C:GO:0016021	C:chloroplast thylakoid membrane; C:integral component of membrane
					C3-V3	13032181	13035000	Boc03g01076.1	ATP-dependent 6-phosphofructokinase 5, chloroplastic-like	1542	20	0	95.12	6	P:GO:0006002; P:GO:0061615; F:GO:0003872; F:GO:0005524; F:GO:0046872; C:GO:0005737	P:fructose 6-phosphate metabolic process; P:glycolytic process through fructose-6-phosphate; F:6-phosphofructokinase activity; F:ATP binding; F:metal ion binding; C:cytoplasm	EC:2.7.1; EC:2.7; EC:2; EC:2.7.1.11	Transferring phosphorus-containing groups; Transferring phosphorus-containing groups; Transferases; 6-phosphofructokinase
					C3-V3	13040869	13041653	Boc03g01077.1	uncharacterized protein BNAC03G61040D	411	20	2.10812e-61	94.19	1	P:GO:0008150	P:biological_process
					C3-V3	13042430	13043023	Boc03g01078.1	hypothetical protein F2Q69_00008708	339	1	1.25938e-10	99.06
					C3-V3	13043278	13044684	Boc03g01079.1	putative clathrin assembly protein At4g40080	1122	20	0	93.81	9	P:GO:0006900; P:GO:0072583; F:GO:0000149; F:GO:0005545; F:GO:0005546; F:GO:0032050; C:GO:0005794; C:GO:0005905; C:GO:0030136	P:vesicle budding from membrane; P:clathrin-dependent endocytosis; F:SNARE binding; F:1-phosphatidylinositol binding; F:phosphatidylinositol-4,5-bisphosphate binding; F:clathrin heavy chain binding; C:Golgi apparatus; C:clathrin-coated pit; C:clathrin-coated vesicle
					C3-V3	13071561	13072831	Boc03g01080.1	RING-H2 finger protein ATL32	933	20	0	87.18	1	C:GO:0016021	C:integral component of membrane
					C3-V3	13074404	13075873	Boc03g01081.1	homeobox-leucine zipper protein ATHB-16	852	20	4.49436e-178	91.15	9	P:GO:0006357; P:GO:0009637; P:GO:0030308; P:GO:0045893; P:GO:0048510; P:GO:0048573; F:GO:0000976; F:GO:0000981; C:GO:0005634	P:regulation of transcription by RNA polymerase II; P:response to blue light; P:negative regulation of cell growth; P:positive regulation of transcription, DNA-templated; P:regulation of timing of transition from vegetative to reproductive phase; P:photoperiodism, flowering; F:transcription cis-regulatory region binding; F:DNA-binding transcription factor activity, RNA polymerase II-specific; C:n…
					C3-V3	13081068	13081460	Boc03g01082.1	ribokinase isoform X1	168	20	1.40872e-26	90.98	11	P:GO:0019252; P:GO:0019303; P:GO:0046835; P:GO:0090502; F:GO:0003676; F:GO:0004523; F:GO:0004747; F:GO:0005524; F:GO:0046872; C:GO:0005634; C:GO:0005737	P:starch biosynthetic process; P:D-ribose catabolic process; P:carbohydrate phosphorylation; P:RNA phosphodiester bond hydrolysis, endonucleolytic; F:nucleic acid binding; F:RNA-DNA hybrid ribonuclease activity; F:ribokinase activity; F:ATP binding; F:metal ion binding; C:nucleus; C:cytoplasm	EC:2.7.1; EC:3.1.30; EC:2.7.1.15; EC:3.1; EC:2.7; EC:2; EC:3; EC:3.1.26; EC:3.1.26.4	Transferring phosphorus-containing groups; Acting on ester bonds; Ribokinase; Acting on ester bonds; Transferring phosphorus-containing groups; Transferases; Hydrolases; Acting on ester bonds; Ribonuclease H
					C3-V3	13105606	13107285	Boc03g01083.1	haloacid dehalogenase-like hydrolase domain-containing protein At4g39970	936	20	0	92.13	4	F:GO:0016787; F:GO:0046872; C:GO:0009570; C:GO:0009941	F:hydrolase activity; F:metal ion binding; C:chloroplast stroma; C:chloroplast envelope	EC:3	Hydrolases
					C3-V3	13136547	13139416	Boc03g01084.1	cytochrome P450 79B1-like	1557	20	0	98.47	5	F:GO:0004497; F:GO:0005506; F:GO:0016705; F:GO:0020037; C:GO:0016021	F:monooxygenase activity; F:iron ion binding; F:oxidoreductase activity, acting on paired donors, with incorporation or reduction of molecular oxygen; F:heme binding; C:integral component of membrane	EC:1; EC:1.14	Oxidoreductases; Acting on paired donors, with incorporation or reduction of molecular oxygen. The oxygen incorporated need not be derived from O(2)
					C3-V3	13141157	13142087	Boc03g01085.1	probable mitochondrial adenine nucleotide transporter BTL3	684	20	4.35648e-121	82.7	2	P:GO:0055085; C:GO:0016021	P:transmembrane transport; C:integral component of membrane
			D134_C03_13163848		C3-V3	13150922	13151339	Boc03g01086.1	dihydroceramide fatty acyl 2-hydroxylase FAH2	231	20	3.01401e-42	88.56	8	P:GO:0006633; P:GO:0055085; F:GO:0005506; F:GO:0005515; F:GO:0080132; F:GO:0102771; C:GO:0005789; C:GO:0016021	P:fatty acid biosynthetic process; P:transmembrane transport; F:iron ion binding; F:protein binding; F:fatty acid alpha-hydroxylase activity; F:sphingolipid very long chain fatty acid alpha-hydroxylase activity; C:endoplasmic reticulum membrane; C:integral component of membrane	EC:1; EC:1.14; EC:1.14.13	Oxidoreductases; Acting on paired donors, with incorporation or reduction of molecular oxygen. The oxygen incorporated need not be derived from O(2); Acting on paired donors, with incorporation or reduction of molecular oxygen. The oxygen incorporated need not be derived from O(2)
					C3-V3	13173679	13174864	Boc03g01087.1	adenylyl-sulfate kinase 2, chloroplastic	846	20	0	93.38	5	P:GO:0000103; P:GO:0016310; P:GO:0070814; F:GO:0004020; F:GO:0005524	P:sulfate assimilation; P:phosphorylation; P:hydrogen sulfide biosynthetic process; F:adenylylsulfate kinase activity; F:ATP binding	EC:2.7.1; EC:2.7; EC:2; EC:2.7.1.25	Transferring phosphorus-containing groups; Transferring phosphorus-containing groups; Transferases; Adenylyl-sulfate kinase
					C3-V3	13180393	13180704	Boc03g01088.1	adenylyl-sulfate kinase 2, chloroplastic	312	10	1.86934e-14	94.54	5	P:GO:0000902; P:GO:0007021; P:GO:0007023; F:GO:0015631; C:GO:0005737	P:cell morphogenesis; P:tubulin complex assembly; P:post-chaperonin tubulin folding pathway; F:tubulin binding; C:cytoplasm
					C3-V3	13186124	13194343	Boc03g01089.1	probable serine/threonine-protein kinase At1g09600	330	20	1.16183e-61	95.3	5	P:GO:0006412; F:GO:0003723; F:GO:0003735; C:GO:0005634; C:GO:0022627	P:translation; F:RNA binding; F:structural constituent of ribosome; C:nucleus; C:cytosolic small ribosomal subunit
					C3-V3	13209555	13210575	Boc03g01090.1	hypothetical protein F2Q69_00008667	237	5	2.36499e-30	80.85
					C3-V3	13261929	13262216	Boc03g01091.1	hypothetical protein F2Q69_00053361	288	20	5.11203e-58	91.24	1	P:GO:0007346	P:regulation of mitotic cell cycle
					C3-V3	13272798	13274812	Boc03g01092.1	histone deacetylase 15-like	450	20	8.37374e-71	87.22
					C3-V3	13278700	13286987	Boc03g01093.1	ABC transporter D family member 1 isoform X2	4008	20	0	99.11	9	P:GO:0006635; P:GO:0007031; P:GO:0015910; P:GO:0042760; F:GO:0005324; F:GO:0005524; F:GO:0140359; C:GO:0005778; C:GO:0016021	P:fatty acid beta-oxidation; P:peroxisome organization; P:long-chain fatty acid import into peroxisome; P:very long-chain fatty acid catabolic process; F:long-chain fatty acid transporter activity; F:ATP binding; F:ABC-type transporter activity; C:peroxisomal membrane; C:integral component of membrane	EC:7	Translocases
					C3-V3	13290047	13291748	Boc03g01094.1	cell wall integrity/stress response component-like protein	1350	20	2.51816e-170	98.25	3	C:GO:0005768; C:GO:0005802; C:GO:0016021	C:endosome; C:trans-Golgi network; C:integral component of membrane
					C3-V3	13301153	13302844	Boc03g01095.1	trafficking protein particle complex subunit 12	1209	20	0	93.59	1	C:GO:0016021	C:integral component of membrane
					C3-V3	13303163	13305168	Boc03g01096.1	protein NEN4-like	771	20	0	97.29	3	P:GO:0090305; F:GO:0003676; F:GO:0008408	P:nucleic acid phosphodiester bond hydrolysis; F:nucleic acid binding; F:3'-5' exonuclease activity	EC:3.1; EC:3	Acting on ester bonds; Hydrolases
					C3-V3	13307839	13309344	Boc03g01097.1	ethylene-responsive transcription factor ERF060-like	810	20	9.42367e-173	89.85	4	P:GO:0006355; F:GO:0003700; F:GO:0043565; C:GO:0005634	P:regulation of transcription, DNA-templated; F:DNA-binding transcription factor activity; F:sequence-specific DNA binding; C:nucleus
					C3-V3	13321419	13323537	Boc03g01098.1	probable trehalose-phosphate phosphatase H	1038	20	0	97.31	5	P:GO:0005992; P:GO:0016311; F:GO:0004805; C:GO:0005634; C:GO:0005829	P:trehalose biosynthetic process; P:dephosphorylation; F:trehalose-phosphatase activity; C:nucleus; C:cytosol	EC:3.1; EC:3.1.3.12; EC:3; EC:3.1.3	Acting on ester bonds; Trehalose-phosphatase; Hydrolases; Acting on ester bonds
					C3-V3	13341049	13346856	Boc03g01099.1	putative F-box/kelch-repeat protein At4g39756	876	20	0	80.99
					C3-V3	13365391	13367091	Boc03g01100.1	hypothetical protein Bca52824_037790	384	20	1.47581e-85	87.46
					C3-V3	13373463	13374697	Boc03g01101.1	F-box/kelch-repeat protein At4g39753-like	897	20	0	88.85
					C3-V3	13378763	13379902	Boc03g01102.1	F-box/kelch-repeat protein At4g39753-like	1140	20	0	88.49
					C3-V3	13385915	13387078	Boc03g01103.1	F-box/kelch-repeat protein At4g39753-like	1164	20	0	89.74
					C3-V3	13416985	13418815	Boc03g01104.1	protein SCO1 homolog 2, mitochondrial	834	20	3.43225e-173	94	2	P:GO:0033617; C:GO:0005739	P:mitochondrial cytochrome c oxidase assembly; C:mitochondrion
					C3-V3	13441754	13442545	Boc03g01105.1	PLAT domain-containing protein 1	537	20	3.21901e-123	98.42	8	P:GO:0009409; P:GO:0009414; P:GO:0009651; C:GO:0005774; C:GO:0005783; C:GO:0005886; C:GO:0009535; C:GO:0016021	P:response to cold; P:response to water deprivation; P:response to salt stress; C:vacuolar membrane; C:endoplasmic reticulum; C:plasma membrane; C:chloroplast thylakoid membrane; C:integral component of membrane
					C3-V3	13450564	13451750	Boc03g01106.1	hybrid signal transduction protein dokA-like	879	20	8.42296e-132	92.09	2	P:GO:0016310; F:GO:0016301	P:phosphorylation; F:kinase activity	EC:2.7; EC:2	Transferring phosphorus-containing groups; Transferases
					C3-V3	13453387	13457911	Boc03g01107.1	zinc metalloprotease ZmpB-like	2007	20	0	90.66	4	P:GO:0042407; P:GO:0097035; F:GO:1901612; C:GO:0061617	P:cristae formation; P:regulation of membrane lipid distribution; F:cardiolipin binding; C:MICOS complex
					C3-V3	13458075	13461113	Boc03g01108.1	apoptotic chromatin condensation inducer in the nucleus-like	1845	20	0	92.85	1	F:GO:0003676	F:nucleic acid binding
					C3-V3	13462423	13462644	Boc03g01109.1	uncharacterized protein LOC103835106	222	16	1.86212e-33	84.54
					C3-V3	13466260	13466940	Boc03g01110.1	ACD11 homolog protein-like	681	20	2.27873e-161	97.64	6	P:GO:0120009; P:GO:1902389; F:GO:1902387; F:GO:1902388; C:GO:0005829; C:GO:0016020	P:intermembrane lipid transfer; P:ceramide 1-phosphate transport; F:ceramide 1-phosphate binding; F:ceramide 1-phosphate transfer activity; C:cytosol; C:membrane	EC:7	Translocases
					C3-V3	13467323	13469721	Boc03g01111.1	alanine--glyoxylate aminotransferase 2 homolog 1, mitochondrial	1431	20	0	98.42	2	F:GO:0008483; F:GO:0030170	F:transaminase activity; F:pyridoxal phosphate binding	EC:2.6.1; EC:2; EC:2.6	Transferring nitrogenous groups; Transferases; Transferring nitrogenous groups
					C3-V3	13484217	13484841	Boc03g01112.1	gamma-glutamyltranspeptidase 1-like	492	20	9.14813e-105	80.28	3	P:GO:0006508; P:GO:0006751; F:GO:0036374	P:proteolysis; P:glutathione catabolic process; F:glutathione hydrolase activity	EC:3.4; EC:3; EC:3.4.19; EC:3.4.19.13	Acting on peptide bonds (peptidases); Hydrolases; Acting on peptide bonds (peptidases); Glutathione gamma-glutamate hydrolase
					C3-V3	13491417	13493140	Boc03g01113.1	gamma-glutamyltranspeptidase 1	912	20	4.47021e-129	94.1	3	P:GO:0006508; P:GO:0006751; F:GO:0036374	P:proteolysis; P:glutathione catabolic process; F:glutathione hydrolase activity	EC:3.4; EC:3; EC:3.4.19; EC:3.4.19.13	Acting on peptide bonds (peptidases); Hydrolases; Acting on peptide bonds (peptidases); Glutathione gamma-glutamate hydrolase
					C3-V3	13498611	13499592	Boc03g01114.1	protein MIZU-KUSSEI 1	795	20	2.61147e-138	96.86	1	P:GO:0010274	P:hydrotropism
					C3-V3	13501451	13506348	Boc03g01115.1	coatomer subunit alpha-2	3669	20	0	99.08	5	P:GO:0006886; P:GO:0016192; F:GO:0005198; C:GO:0000139; C:GO:0030126	P:intracellular protein transport; P:vesicle-mediated transport; F:structural molecule activity; C:Golgi membrane; C:COPI vesicle coat
					C3-V3	13506282	13510199	Boc03g01116.1	alkane hydroxylase MAH1-like	1992	20	0	93.46	5	F:GO:0004497; F:GO:0005506; F:GO:0016705; F:GO:0020037; C:GO:0016021	F:monooxygenase activity; F:iron ion binding; F:oxidoreductase activity, acting on paired donors, with incorporation or reduction of molecular oxygen; F:heme binding; C:integral component of membrane	EC:1; EC:1.14	Oxidoreductases; Acting on paired donors, with incorporation or reduction of molecular oxygen. The oxygen incorporated need not be derived from O(2)
					C3-V3	13532041	13533615	Boc03g01117.1	alkane hydroxylase MAH1-like	1575	20	0	88.77	5	F:GO:0004497; F:GO:0005506; F:GO:0016705; F:GO:0020037; C:GO:0016021	F:monooxygenase activity; F:iron ion binding; F:oxidoreductase activity, acting on paired donors, with incorporation or reduction of molecular oxygen; F:heme binding; C:integral component of membrane	EC:1; EC:1.14	Oxidoreductases; Acting on paired donors, with incorporation or reduction of molecular oxygen. The oxygen incorporated need not be derived from O(2)
					C3-V3	13542116	13543555	Boc03g01118.1	alkane hydroxylase MAH1-like	1440	20	0	92.28	5	F:GO:0004497; F:GO:0005506; F:GO:0016705; F:GO:0020037; C:GO:0016021	F:monooxygenase activity; F:iron ion binding; F:oxidoreductase activity, acting on paired donors, with incorporation or reduction of molecular oxygen; F:heme binding; C:integral component of membrane	EC:1; EC:1.14	Oxidoreductases; Acting on paired donors, with incorporation or reduction of molecular oxygen. The oxygen incorporated need not be derived from O(2)
					C3-V3	13556864	13564601	Boc03g01119.1	alkane hydroxylase MAH1-like	663	20	1.33357e-126	78.57	5	F:GO:0004497; F:GO:0005506; F:GO:0016705; F:GO:0020037; C:GO:0016021	F:monooxygenase activity; F:iron ion binding; F:oxidoreductase activity, acting on paired donors, with incorporation or reduction of molecular oxygen; F:heme binding; C:integral component of membrane	EC:1; EC:1.14	Oxidoreductases; Acting on paired donors, with incorporation or reduction of molecular oxygen. The oxygen incorporated need not be derived from O(2)
					C3-V3	13574564	13574743	Boc03g01120.1	alkane hydroxylase MAH1	180	20	4.30964e-20	83.48	5	F:GO:0004497; F:GO:0005506; F:GO:0016705; F:GO:0020037; C:GO:0016021	F:monooxygenase activity; F:iron ion binding; F:oxidoreductase activity, acting on paired donors, with incorporation or reduction of molecular oxygen; F:heme binding; C:integral component of membrane	EC:1; EC:1.14	Oxidoreductases; Acting on paired donors, with incorporation or reduction of molecular oxygen. The oxygen incorporated need not be derived from O(2)
					C3-V3	13575170	13577880	Boc03g01121.1	S-adenosylmethionine carrier 1, chloroplastic/mitochondrial	981	20	0	98.53	5	P:GO:1901962; F:GO:0000095; C:GO:0005743; C:GO:0009941; C:GO:0016021	P:S-adenosyl-L-methionine transmembrane transport; F:S-adenosyl-L-methionine transmembrane transporter activity; C:mitochondrial inner membrane; C:chloroplast envelope; C:integral component of membrane	EC:7	Translocases
					C3-V3	13612595	13615367	Boc03g01122.1	probable WRKY transcription factor 13 isoform X1	888	20	4.55447e-133	93.09	4	P:GO:0006355; F:GO:0003700; F:GO:0043565; C:GO:0005634	P:regulation of transcription, DNA-templated; F:DNA-binding transcription factor activity; F:sequence-specific DNA binding; C:nucleus
					C3-V3	13622763	13627071	Boc03g01123.1	protein BRASSINOSTEROID INSENSITIVE 1-like	3525	20	0	96.06	5	P:GO:0006468; F:GO:0004672; F:GO:0005524; C:GO:0005886; C:GO:0016021	P:protein phosphorylation; F:protein kinase activity; F:ATP binding; C:plasma membrane; C:integral component of membrane	EC:2.7.1; EC:2.7; EC:2	Transferring phosphorus-containing groups; Transferring phosphorus-containing groups; Transferases
					C3-V3	13633777	13636159	Boc03g01124.1	UDP-rhamnose/UDP-galactose transporter 4	1008	20	0	98.19	6	P:GO:0008643; P:GO:0072334; F:GO:0005459; F:GO:0015297; C:GO:0005794; C:GO:0016021	P:carbohydrate transport; P:UDP-galactose transmembrane transport; F:UDP-galactose transmembrane transporter activity; F:antiporter activity; C:Golgi apparatus; C:integral component of membrane	EC:7	Translocases
					C3-V3	13637541	13640872	Boc03g01125.1	TSL-kinase interacting protein 1-like isoform X1	1587	20	0	94.6	6	P:GO:0007389; P:GO:0016310; F:GO:0003682; F:GO:0016301; C:GO:0005634; C:GO:0016021	P:pattern specification process; P:phosphorylation; F:chromatin binding; F:kinase activity; C:nucleus; C:integral component of membrane	EC:2.7; EC:2	Transferring phosphorus-containing groups; Transferases
					C3-V3	13643976	13646306	Boc03g01126.1	ubiquitin carboxyl-terminal hydrolase 27-like	1464	20	0	94.58	4	P:GO:0006511; P:GO:0016579; F:GO:0004843; C:GO:0016021	P:ubiquitin-dependent protein catabolic process; P:protein deubiquitination; F:thiol-dependent deubiquitinase; C:integral component of membrane	EC:3.4; EC:3; EC:3.4.19; EC:3.4.19.12	Acting on peptide bonds (peptidases); Hydrolases; Acting on peptide bonds (peptidases); Ubiquitinyl hydrolase 1
					C3-V3	13650969	13655310	Boc03g01127.1	ribonucleoside-diphosphate reductase large subunit	2448	20	0	98.83	5	P:GO:0006260; P:GO:0009263; F:GO:0004748; F:GO:0005524; C:GO:0005971	P:DNA replication; P:deoxyribonucleotide biosynthetic process; F:ribonucleoside-diphosphate reductase activity, thioredoxin disulfide as acceptor; F:ATP binding; C:ribonucleoside-diphosphate reductase complex	EC:1.17.4; EC:1.17; EC:1; EC:1.17.4.1	Acting on CH or CH(2) groups; Acting on CH or CH(2) groups; Oxidoreductases; Ribonucleoside-diphosphate reductase
					C3-V3	13685206	13685568	Boc03g01128.1	uncharacterized protein LOC106379761, partial	363	20	1.47578e-82	83.44
					C3-V3	13699422	13700185	Boc03g01129.1	cellulose synthase A4	441	20	1.0954e-61	77.28	11	P:GO:0009833; P:GO:0016310; P:GO:0030244; P:GO:0071555; F:GO:0016301; F:GO:0016760; F:GO:0046872; C:GO:0005618; C:GO:0005802; C:GO:0005886; C:GO:0016021	P:plant-type primary cell wall biogenesis; P:phosphorylation; P:cellulose biosynthetic process; P:cell wall organization; F:kinase activity; F:cellulose synthase (UDP-forming) activity; F:metal ion binding; C:cell wall; C:trans-Golgi network; C:plasma membrane; C:integral component of membrane	EC:2.4.1.12; EC:2.4; EC:2.7; EC:2; EC:2.4.1	Cellulose synthase (UDP-forming); Glycosyltransferases; Transferring phosphorus-containing groups; Transferases; Glycosyltransferases
					C3-V3	13701314	13701947	Boc03g01130.1	integral membrane hemolysin-III-like protein	465	20	1.17086e-102	87.92	2	P:GO:0006351; C:GO:0070176	P:transcription, DNA-templated; C:DRM complex
					C3-V3	13704037	13705080	Boc03g01131.1	glycine-rich RNA-binding protein 10 isoform X1	501	20	1.63633e-54	97.63	1	F:GO:0003723	F:RNA binding
					C3-V3	13706730	13708335	Boc03g01132.1	isoflavone reductase homolog	927	20	0	96.62	3	P:GO:0009807; P:GO:0046686; F:GO:0050664	P:lignan biosynthetic process; P:response to cadmium ion; F:oxidoreductase activity, acting on NAD(P)H, oxygen as acceptor	EC:1.6.3; EC:1.6; EC:1	Acting on NADH or NADPH; Acting on NADH or NADPH; Oxidoreductases
					C3-V3	13708564	13710140	Boc03g01133.1	protein RER1A	576	20	5.36184e-118	97.77	4	P:GO:0006621; P:GO:0006890; C:GO:0005783; C:GO:0030173	P:protein retention in ER lumen; P:retrograde vesicle-mediated transport, Golgi to endoplasmic reticulum; C:endoplasmic reticulum; C:integral component of Golgi membrane
					C3-V3	13710434	13711454	Boc03g01134.1	40S ribosomal protein S25-4	327	20	9.1026e-44	98.54	3	F:GO:0003729; F:GO:0003735; C:GO:0022627	F:mRNA binding; F:structural constituent of ribosome; C:cytosolic small ribosomal subunit
					C3-V3	13727608	13728671	Boc03g01135.1	protein PXR1	741	20	5.37314e-160	85.85	1	C:GO:0016021	C:integral component of membrane
					C3-V3	13748652	13751209	Boc03g01136.1	phosphatidylinositol/phosphatidylcholine transfer protein SFH2 isoform X1	1611	20	0	94.74	3	P:GO:0000160; F:GO:0000155; C:GO:0016021	P:phosphorelay signal transduction system; F:phosphorelay sensor kinase activity; C:integral component of membrane	EC:2.7.1; EC:2.7; EC:2.7.3; EC:2; EC:2.7.13.3	Transferring phosphorus-containing groups; Transferring phosphorus-containing groups; Transferring phosphorus-containing groups; Transferases; Histidine kinase
					C3-V3	13751122	13754304	Boc03g01137.1	phosphatidylinositol/phosphatidylcholine transfer protein SFH6	1851	20	0	97.6	4	P:GO:0015031; C:GO:0000139; C:GO:0005886; C:GO:0016021	P:protein transport; C:Golgi membrane; C:plasma membrane; C:integral component of membrane
					C3-V3	13755135	13758653	Boc03g01138.1	glutamic acid-rich protein-like	1770	20	0	90.46	4	P:GO:0070898; F:GO:0001156; C:GO:0000126; C:GO:0005634	P:RNA polymerase III preinitiation complex assembly; F:TFIIIC-class transcription factor complex binding; C:transcription factor TFIIIB complex; C:nucleus
					C3-V3	13759348	13762065	Boc03g01139.1	RING/U-box superfamily protein	1269	20	0	93.17
					C3-V3	13762505	13764850	Boc03g01140.1	bifunctional phosphatase IMPL2, chloroplastic	1041	20	0	93.05	10	P:GO:0000105; P:GO:0006021; P:GO:0046855; F:GO:0004401; F:GO:0008934; F:GO:0010347; F:GO:0046872; F:GO:0052832; F:GO:0052833; C:GO:0009507	P:histidine biosynthetic process; P:inositol biosynthetic process; P:inositol phosphate dephosphorylation; F:histidinol-phosphatase activity; F:inositol monophosphate 1-phosphatase activity; F:L-galactose-1-phosphate phosphatase activity; F:metal ion binding; F:inositol monophosphate 3-phosphatase activity; F:inositol monophosphate 4-phosphatase activity; C:chloroplast	EC:3.1; EC:3.1.3.25; EC:3.1.3.15; EC:3.1.3.23; EC:3; EC:3.1.3	Acting on ester bonds; Inositol-phosphate phosphatase; Histidinol-phosphatase; Sugar-phosphatase; Hydrolases; Acting on ester bonds
					C3-V3	13765293	13767932	Boc03g01141.1	probable receptor-like protein kinase At4g39110	2640	20	0	97.34	9	P:GO:0009555; P:GO:0046777; P:GO:0080092; F:GO:0004674; F:GO:0005524; C:GO:0009506; C:GO:0009507; C:GO:0016021; C:GO:0016324	P:pollen development; P:protein autophosphorylation; P:regulation of pollen tube growth; F:protein serine/threonine kinase activity; F:ATP binding; C:plasmodesma; C:chloroplast; C:integral component of membrane; C:apical plasma membrane	EC:2.7.1; EC:2.7; EC:2	Transferring phosphorus-containing groups; Transferring phosphorus-containing groups; Transferases
					C3-V3	13768989	13776499	Boc03g01142.1	chromatin remodeling protein SHL	1014	20	0	97.45	8	P:GO:0006355; P:GO:0035067; P:GO:2000028; F:GO:0000976; F:GO:0003682; F:GO:0035064; F:GO:0046872; C:GO:0005634	P:regulation of transcription, DNA-templated; P:negative regulation of histone acetylation; P:regulation of photoperiodism, flowering; F:transcription cis-regulatory region binding; F:chromatin binding; F:methylated histone binding; F:metal ion binding; C:nucleus
					C3-V3	13777790	13780654	Boc03g01143.1	cysteine protease RD19A	1107	20	0	97.24	7	P:GO:0009651; P:GO:0042742; P:GO:0051603; F:GO:0004197; C:GO:0005615; C:GO:0005634; C:GO:0005764	P:response to salt stress; P:defense response to bacterium; P:proteolysis involved in cellular protein catabolic process; F:cysteine-type endopeptidase activity; C:extracellular space; C:nucleus; C:lysosome	EC:3.4.22; EC:3.4; EC:3	Acting on peptide bonds (peptidases); Acting on peptide bonds (peptidases); Hydrolases
					C3-V3	13787722	13789068	Boc03g01144.1	BAHD acyltransferase At3g29680-like	1347	20	0	87.23	1	F:GO:0016747	F:acyltransferase activity, transferring groups other than amino-acyl groups	EC:2.3; EC:2; EC:2.3.1	Acyltransferases; Transferases; Acyltransferases
					C3-V3	13799601	13804973	Boc03g01145.1	V-type proton ATPase subunit a3	2463	20	0	98.7	7	P:GO:0007035; P:GO:1902600; F:GO:0015078; F:GO:0051117; C:GO:0000220; C:GO:0016021; C:GO:0016471	P:vacuolar acidification; P:proton transmembrane transport; F:proton transmembrane transporter activity; F:ATPase binding; C:vacuolar proton-transporting V-type ATPase, V0 domain; C:integral component of membrane; C:vacuolar proton-transporting V-type ATPase complex	EC:7	Translocases
					C3-V3	13820099	13821728	Boc03g01146.1	B-box zinc finger protein 20	729	20	1.86457e-144	93.97	10	P:GO:0006355; P:GO:0010200; P:GO:0080167; P:GO:1900458; P:GO:2000306; F:GO:0000976; F:GO:0003700; F:GO:0005515; F:GO:0008270; C:GO:0005634	P:regulation of transcription, DNA-templated; P:response to chitin; P:response to karrikin; P:negative regulation of brassinosteroid mediated signaling pathway; P:positive regulation of photomorphogenesis; F:transcription cis-regulatory region binding; F:DNA-binding transcription factor activity; F:protein binding; F:zinc ion binding; C:nucleus
					C3-V3	13821885	13829356	Boc03g01147.1	kinesin-like protein KIN-7D, mitochondrial	3156	20	0	98.03	9	P:GO:0007018; P:GO:0031347; F:GO:0003777; F:GO:0005524; F:GO:0008017; F:GO:0046872; C:GO:0005739; C:GO:0005871; C:GO:0005874	P:microtubule-based movement; P:regulation of defense response; F:microtubule motor activity; F:ATP binding; F:microtubule binding; F:metal ion binding; C:mitochondrion; C:kinesin complex; C:microtubule
					C3-V3	13835576	13837690	Boc03g01148.1	SH3 domain-containing protein 2-like	1125	20	0	96.19
					C3-V3	13875761	13876184	Boc03g01149.1	zinc finger protein ZAT5-like	381	20	2.97154e-70	84.49
					C3-V3	13891801	13892438	Boc03g01150.1	SH3 domain-containing protein 2	360	20	8.68202e-81	81.26
					C3-V3	13908581	13909499	Boc03g01151.1	Auxin response factor 7	270	20	8.41017e-36	85.88	5	P:GO:0006355; P:GO:0009734; F:GO:0003677; C:GO:0005634; C:GO:0016021	P:regulation of transcription, DNA-templated; P:auxin-activated signaling pathway; F:DNA binding; C:nucleus; C:integral component of membrane
					C3-V3	13919028	13920366	Boc03g01152.1	hypothetical protein Bca52824_037739	801	20	5.15997e-171	86.77	1	P:GO:0008150	P:biological_process
					C3-V3	13925404	13926306	Boc03g01153.1	pollen receptor-like kinase 4 isoform X2	369	20	3.1043e-48	70.79	7	P:GO:0006468; P:GO:0016310; F:GO:0004672; F:GO:0005524; F:GO:0016301; C:GO:0016020; C:GO:0016021	P:protein phosphorylation; P:phosphorylation; F:protein kinase activity; F:ATP binding; F:kinase activity; C:membrane; C:integral component of membrane
					C3-V3	13927628	13928422	Boc03g01154.1	hypothetical protein Bca52824_037738	765	20	0	83.83	1	P:GO:0008150	P:biological_process
					C3-V3	13929418	13931635	Boc03g01155.1	fructose-bisphosphate aldolase 2, chloroplastic	1197	20	0	99.42	6	P:GO:0006096; F:GO:0003729; F:GO:0004332; C:GO:0009579; C:GO:0010287; C:GO:0048046	P:glycolytic process; F:mRNA binding; F:fructose-bisphosphate aldolase activity; C:thylakoid; C:plastoglobule; C:apoplast	EC:4.1.2; EC:4.1; EC:4.1.2.13; EC:4	Carbon-carbon lyases; Carbon-carbon lyases; Fructose-bisphosphate aldolase; Lyases
					C3-V3	13933504	13935314	Boc03g01156.1	B-box zinc finger protein 19 isoform X1	543	20	2.18856e-129	95.73	7	P:GO:0006355; P:GO:0007623; P:GO:0010100; P:GO:0010228; F:GO:0005515; F:GO:0008270; C:GO:0005634	P:regulation of transcription, DNA-templated; P:circadian rhythm; P:negative regulation of photomorphogenesis; P:vegetative to reproductive phase transition of meristem; F:protein binding; F:zinc ion binding; C:nucleus
					C3-V3	13939334	13940427	Boc03g01157.1	V-type proton ATPase subunit c1	495	20	3.79184e-72	99.94	6	P:GO:1902600; F:GO:0015078; C:GO:0000220; C:GO:0005774; C:GO:0005886; C:GO:0016021	P:proton transmembrane transport; F:proton transmembrane transporter activity; C:vacuolar proton-transporting V-type ATPase, V0 domain; C:vacuolar membrane; C:plasma membrane; C:integral component of membrane	EC:7	Translocases
					C3-V3	13940739	13942434	Boc03g01158.1	protein BASIC PENTACYSTEINE5-like	840	20	0	90.64	6	P:GO:0006355; P:GO:0009723; F:GO:0003700; F:GO:0005515; F:GO:0043565; C:GO:0005634	P:regulation of transcription, DNA-templated; P:response to ethylene; F:DNA-binding transcription factor activity; F:protein binding; F:sequence-specific DNA binding; C:nucleus
					C3-V3	13945791	13947858	Boc03g01159.1	transcription factor VIP1-like	1281	20	0	82.73	7	P:GO:0006355; P:GO:0090567; F:GO:0000976; F:GO:0003700; F:GO:0042803; C:GO:0005634; C:GO:0005829	P:regulation of transcription, DNA-templated; P:reproductive shoot system development; F:transcription cis-regulatory region binding; F:DNA-binding transcription factor activity; F:protein homodimerization activity; C:nucleus; C:cytosol
					C3-V3	13999575	14001371	Boc03g01160.1	5'-methylthioadenosine/S-adenosylhomocysteine nucleosidase 1	786	20	0	95.98	7	P:GO:0000003; P:GO:0009116; P:GO:0010087; P:GO:0019509; F:GO:0008930; C:GO:0005829; C:GO:0005886	P:reproduction; P:nucleoside metabolic process; P:phloem or xylem histogenesis; P:L-methionine salvage from methylthioadenosine; F:methylthioadenosine nucleosidase activity; C:cytosol; C:plasma membrane	EC:3.2; EC:3; EC:3.2.2.1; EC:3.2.2.16; EC:3.2.2	Glycosylases; Hydrolases; Purine nucleosidase; Methylthioadenosine nucleosidase; Glycosylases
					C3-V3	14001407	14003076	Boc03g01161.1	putative ER lumen protein-retaining receptor C28H8.4	810	20	0	99.09	5	P:GO:0006621; P:GO:0015031; F:GO:0046923; C:GO:0005789; C:GO:0016021	P:protein retention in ER lumen; P:protein transport; F:ER retention sequence binding; C:endoplasmic reticulum membrane; C:integral component of membrane
					C3-V3	14011831	14013868	Boc03g01162.1	proline-rich protein 4	1479	20	3.65454e-77	98.45
					C3-V3	14058018	14060410	Boc03g01163.1	probable magnesium transporter NIPA7	1008	20	0	96.93	5	P:GO:1903830; F:GO:0015095; C:GO:0005769; C:GO:0005886; C:GO:0016021	P:magnesium ion transmembrane transport; F:magnesium ion transmembrane transporter activity; C:early endosome; C:plasma membrane; C:integral component of membrane	EC:7	Translocases
					C3-V3	14061491	14063471	Boc03g01164.1	eukaryotic translation initiation factor 4B3-like	1254	20	3.79303e-130	83.08	3	P:GO:0006413; F:GO:0003729; F:GO:0003743	P:translational initiation; F:mRNA binding; F:translation initiation factor activity
					C3-V3	14064509	14065755	Boc03g01165.1	PI-PLC X-box domain-containing protein DDB_G0293730	957	20	0	97.63	2	P:GO:0006629; F:GO:0008081	P:lipid metabolic process; F:phosphoric diester hydrolase activity	EC:3.1.4; EC:3.1; EC:3	Acting on ester bonds; Acting on ester bonds; Hydrolases
					C3-V3	14069668	14072259	Boc03g01166.1	Glycosyl hydrolase family 10 protein	1695	20	0	97.09	3	P:GO:0005975; F:GO:0004553; C:GO:0016021	P:carbohydrate metabolic process; F:hydrolase activity, hydrolyzing O-glycosyl compounds; C:integral component of membrane	EC:3.2; EC:3; EC:3.2.1	Glycosylases; Hydrolases; Glycosylases
					C3-V3	14073005	14075322	Boc03g01167.1	CTL-like protein DDB_G0288717	1629	20	0	94.78	3	P:GO:0055085; F:GO:0022857; C:GO:0016021	P:transmembrane transport; F:transmembrane transporter activity; C:integral component of membrane	EC:7	Translocases
					C3-V3	14093011	14095417	Boc03g01168.1	26S proteasome non-ATPase regulatory subunit 4 homolog	1152	20	0	99.17	21	P:GO:0006974; P:GO:0009408; P:GO:0009555; P:GO:0009651; P:GO:0009733; P:GO:0009735; P:GO:0009737; P:GO:0009744; P:GO:0010029; P:GO:0010150; P:GO:0043161; P:GO:0043248; P:GO:0048455; P:GO:0048528; P:GO:0048767; P:GO:0051788; F:GO:0001653; F:GO:0031593; C:GO:0005634; C:GO:0005829; C:GO:0008540	P:cellular response to DNA damage stimulus; P:response to heat; P:pollen development; P:response to salt stress; P:response to auxin; P:response to cytokinin; P:response to abscisic acid; P:response to sucrose; P:regulation of seed germination; P:leaf senescence; P:proteasome-mediated ubiquitin-dependent protein catabolic process; P:proteasome assembly; P:stamen formation; P:post-embryonic root d…
					C3-V3	14111724	14120110	Boc03g01169.1	E3 ubiquitin-protein ligase UPL3	5685	20	0	97.04	5	P:GO:0010091; P:GO:0016567; P:GO:0042023; F:GO:0004842; C:GO:0005886	P:trichome branching; P:protein ubiquitination; P:DNA endoreduplication; F:ubiquitin-protein transferase activity; C:plasma membrane	EC:2	Transferases
					C3-V3	14120304	14121930	Boc03g01170.1	heavy metal-associated isoprenylated plant protein 26	462	20	3.54505e-108	99.18	8	P:GO:0010286; F:GO:0005507; F:GO:0005515; F:GO:0032791; F:GO:0046870; C:GO:0005886; C:GO:0009506; C:GO:0031965	P:heat acclimation; F:copper ion binding; F:protein binding; F:lead ion binding; F:cadmium ion binding; C:plasma membrane; C:plasmodesma; C:nuclear membrane
					C3-V3	14123095	14125278	Boc03g01171.1	probable CDP-diacylglycerol--inositol 3-phosphatidyltransferase 2	549	20	2.13388e-123	80.21	5	P:GO:0008654; F:GO:0003881; C:GO:0005783; C:GO:0005794; C:GO:0016021	P:phospholipid biosynthetic process; F:CDP-diacylglycerol-inositol 3-phosphatidyltransferase activity; C:endoplasmic reticulum; C:Golgi apparatus; C:integral component of membrane	EC:2.7.8.11; EC:2.7; EC:2; EC:2.7.8	CDP-diacylglycerol--inositol 3-phosphatidyltransferase; Transferring phosphorus-containing groups; Transferases; Transferring phosphorus-containing groups
					C3-V3	14125254	14127191	Boc03g01172.1	unnamed protein product	1533	20	0	90.61
					C3-V3	14128280	14131929	Boc03g01173.1	pollen-specific leucine-rich repeat extensin-like protein 2 isoform X1	2109	20	0	95.12
					C3-V3	14136175	14138598	Boc03g01174.1	probable protein phosphatase 2C 64	1146	20	0	97.41	4	P:GO:0006470; F:GO:0046872; F:GO:0106306; F:GO:0106307	P:protein dephosphorylation; F:metal ion binding; F:protein serine phosphatase activity; F:protein threonine phosphatase activity	EC:3.1.3.16; EC:3.1; EC:3; EC:3.1.3	Protein-serine/threonine phosphatase; Acting on ester bonds; Hydrolases; Acting on ester bonds
					C3-V3	14139470	14140390	Boc03g01175.1	PREDICTED: uncharacterized protein LOC106332658	438	20	1.45454e-99	89.46	5	P:GO:0006605; P:GO:0071806; P:GO:0090351; C:GO:0009528; C:GO:0016021	P:protein targeting; P:protein transmembrane transport; P:seedling development; C:plastid inner membrane; C:integral component of membrane
					C3-V3	14140631	14142916	Boc03g01176.1	DDB1- and CUL4-associated factor 8	1473	20	0	91.01	4	F:GO:0005515; C:GO:0005634; C:GO:0005737; C:GO:0080008	F:protein binding; C:nucleus; C:cytoplasm; C:Cul4-RING E3 ubiquitin ligase complex
					C3-V3	14145296	14149318	Boc03g01177.1	serine/threonine-protein kinase STY46	1731	20	0	95.27	3	P:GO:0006468; F:GO:0004674; F:GO:0005524	P:protein phosphorylation; F:protein serine/threonine kinase activity; F:ATP binding	EC:2.7.1; EC:2.7; EC:2	Transferring phosphorus-containing groups; Transferring phosphorus-containing groups; Transferases
					C3-V3	14158585	14162142	Boc03g01178.1	protein DETOXIFICATION 45, chloroplastic isoform X1	1746	20	0	96.16	6	P:GO:0042908; P:GO:0055085; F:GO:0015297; F:GO:0042910; C:GO:0016021; C:GO:0031969	P:xenobiotic transport; P:transmembrane transport; F:antiporter activity; F:xenobiotic transmembrane transporter activity; C:integral component of membrane; C:chloroplast membrane	EC:7	Translocases
					C3-V3	14162293	14163702	Boc03g01179.1	Phosphoglycerate mutase family protein	687	20	3.49009e-169	97.36	7	P:GO:0042908; P:GO:0055085; F:GO:0015297; F:GO:0042910; C:GO:0005829; C:GO:0009507; C:GO:0016021	P:xenobiotic transport; P:transmembrane transport; F:antiporter activity; F:xenobiotic transmembrane transporter activity; C:cytosol; C:chloroplast; C:integral component of membrane	EC:7	Translocases
					C3-V3	14163857	14172547	Boc03g01180.1	Niemann-Pick C1 protein	3846	20	0	96.32	3	P:GO:0006869; F:GO:0005319; C:GO:0016021	P:lipid transport; F:lipid transporter activity; C:integral component of membrane	EC:7	Translocases
					C3-V3	14173310	14173810	Boc03g01181.1	uncharacterized protein LOC106389751	402	20	8.56772e-73	88.93	2	C:GO:0005743; C:GO:0016021	C:mitochondrial inner membrane; C:integral component of membrane
					C3-V3	14182650	14187655	Boc03g01182.1	protein transport protein SEC23-like	2331	20	0	98.56	6	P:GO:0006886; P:GO:0090114; F:GO:0008270; C:GO:0005789; C:GO:0016021; C:GO:0030127	P:intracellular protein transport; P:COPII-coated vesicle budding; F:zinc ion binding; C:endoplasmic reticulum membrane; C:integral component of membrane; C:COPII vesicle coat
					C3-V3	14192992	14195552	Boc03g01183.1	histidine--tRNA ligase, chloroplastic/mitochondrial	1467	20	0	96.89	5	P:GO:0006427; F:GO:0004821; F:GO:0005524; C:GO:0005739; C:GO:0009507	P:histidyl-tRNA aminoacylation; F:histidine-tRNA ligase activity; F:ATP binding; C:mitochondrion; C:chloroplast	EC:6.1; EC:6.1.1.21; EC:6.1.1; EC:6	Forming carbon-oxygen bonds; Histidine--tRNA ligase; Forming carbon-oxygen bonds; Ligases
					C3-V3	14240232	14241233	Boc03g01184.1	unnamed protein product	717	20	1.17733e-168	75.73	1	C:GO:0016021	C:integral component of membrane
					C3-V3	14242204	14250154	Boc03g01185.1	probable LRR receptor-like serine/threonine-protein kinase At1g51880 isoform X2	2541	20	0	83.01	4	P:GO:0006468; F:GO:0004674; F:GO:0005524; C:GO:0016021	P:protein phosphorylation; F:protein serine/threonine kinase activity; F:ATP binding; C:integral component of membrane	EC:2.7.1; EC:2.7; EC:2	Transferring phosphorus-containing groups; Transferring phosphorus-containing groups; Transferases
					C3-V3	14265918	14268918	Boc03g01186.1	hypothetical protein Bca52824_037679	1968	20	0	83.27
					C3-V3	14270150	14281084	Boc03g01187.1	15-cis-phytoene desaturase, chloroplastic/chromoplastic-like	1698	20	0	98.45	5	P:GO:0016117; F:GO:0016166; C:GO:0009509; C:GO:0009534; C:GO:0016020	P:carotenoid biosynthetic process; F:phytoene dehydrogenase activity; C:chromoplast; C:chloroplast thylakoid; C:membrane	EC:1.3; EC:1	Acting on the CH-CH group of donors; Oxidoreductases
					C3-V3	14282598	14284698	Boc03g01188.1	E3 ubiquitin-protein ligase RHF1A	942	20	2.48325e-164	85.19	6	P:GO:0009561; P:GO:0010498; P:GO:0016567; P:GO:0051726; P:GO:0055046; F:GO:0004842	P:megagametogenesis; P:proteasomal protein catabolic process; P:protein ubiquitination; P:regulation of cell cycle; P:microgametogenesis; F:ubiquitin-protein transferase activity	EC:2	Transferases
					C3-V3	14285375	14285767	Boc03g01189.1	putative zinc finger A20 and AN1 domain-containing stress-associated protein 8	393	20	7.52855e-78	83.3	2	F:GO:0003677; F:GO:0008270	F:DNA binding; F:zinc ion binding
					C3-V3	14286803	14289072	Boc03g01190.1	DUF21 domain-containing protein At4g14230	1416	20	0	94.72	3	P:GO:0010960; C:GO:0005739; C:GO:0016021	P:magnesium ion homeostasis; C:mitochondrion; C:integral component of membrane
					C3-V3	14312712	14316764	Boc03g01191.1	uncharacterized protein LOC106439721 isoform X2	1614	20	0	94.37
					C3-V3	14325305	14327214	Boc03g01192.1	heterogeneous nuclear ribonucleoprotein 1	1140	20	2.22139e-152	94.84	6	P:GO:0010228; P:GO:1901000; P:GO:2000070; F:GO:0003729; C:GO:0005634; C:GO:0005829	P:vegetative to reproductive phase transition of meristem; P:regulation of response to salt stress; P:regulation of response to water deprivation; F:mRNA binding; C:nucleus; C:cytosol
					C3-V3	14327625	14328053	Boc03g01193.1	glycine-rich cell wall structural protein	429	7	1.12778e-06	97.56
					C3-V3	14331424	14334813	Boc03g01194.1	KIN14B-interacting protein At4g14310-like	2541	20	0	93.91	1	C:GO:0005618	C:cell wall
					C3-V3	14336579	14337916	Boc03g01195.1	60S ribosomal protein L36a	318	20	1.73528e-56	99.9	3	P:GO:0006412; F:GO:0003735; C:GO:0022625	P:translation; F:structural constituent of ribosome; C:cytosolic large ribosomal subunit
					C3-V3	14364113	14367271	Boc03g01196.1	kinesin-like protein KIN-10A	2181	20	0	89.23	4	P:GO:0007018; F:GO:0003774; F:GO:0005524; F:GO:0008017	P:microtubule-based movement; F:motor activity; F:ATP binding; F:microtubule binding
					C3-V3	14367451	14370570	Boc03g01197.1	casein kinase 1-like protein 11	1344	20	0	93.13	7	P:GO:0006897; P:GO:0018105; P:GO:0046777; F:GO:0004674; F:GO:0005524; C:GO:0005634; C:GO:0005737	P:endocytosis; P:peptidyl-serine phosphorylation; P:protein autophosphorylation; F:protein serine/threonine kinase activity; F:ATP binding; C:nucleus; C:cytoplasm	EC:2.7.1; EC:2.7; EC:2	Transferring phosphorus-containing groups; Transferring phosphorus-containing groups; Transferases
					C3-V3	14374810	14378426	Boc03g01198.1	serine/threonine-protein kinase tricorner-like	1650	20	0	98.59	4	P:GO:0018105; P:GO:0035556; F:GO:0004674; F:GO:0005524	P:peptidyl-serine phosphorylation; P:intracellular signal transduction; F:protein serine/threonine kinase activity; F:ATP binding	EC:2.7.1; EC:2.7; EC:2	Transferring phosphorus-containing groups; Transferring phosphorus-containing groups; Transferases
					C3-V3	14392623	14394710	Boc03g01199.1	DNA-damage-repair/toleration protein DRT111, chloroplastic-like	1095	20	2.04428e-174	90.65	6	P:GO:0006281; P:GO:0043484; P:GO:0045292; F:GO:0003723; C:GO:0005634; C:GO:0009507	P:DNA repair; P:regulation of RNA splicing; P:mRNA cis splicing, via spliceosome; F:RNA binding; C:nucleus; C:chloroplast
					C3-V3	14394857	14396916	Boc03g01200.1	protein YELLOW LEAF 1, choloroplastic	516	20	1.40684e-87	88.12	3	P:GO:0009658; P:GO:0010027; C:GO:0009507	P:chloroplast organization; P:thylakoid membrane organization; C:chloroplast
					C3-V3	14396085	14402527	Boc03g01201.1	serine/threonine-protein phosphatase 6 regulatory subunit 3-like isoform X2	2382	20	0	96.31	2	P:GO:0043666; F:GO:0019903	P:regulation of phosphoprotein phosphatase activity; F:protein phosphatase binding
					C3-V3	14403914	14408178	Boc03g01202.1	30-kDa cleavage and polyadenylation specificity factor 30-like	1884	20	0	91.16	15	P:GO:0000381; P:GO:0006979; P:GO:0034052; P:GO:0090502; P:GO:1900363; P:GO:2000031; F:GO:0003677; F:GO:0003729; F:GO:0004521; F:GO:0005516; F:GO:0046872; F:GO:1990247; C:GO:0005654; C:GO:0005737; C:GO:0005847	P:regulation of alternative mRNA splicing, via spliceosome; P:response to oxidative stress; P:positive regulation of plant-type hypersensitive response; P:RNA phosphodiester bond hydrolysis, endonucleolytic; P:regulation of mRNA polyadenylation; P:regulation of salicylic acid mediated signaling pathway; F:DNA binding; F:mRNA binding; F:endoribonuclease activity; F:calmodulin binding; F:metal ion …	EC:3.1; EC:3	Acting on ester bonds; Hydrolases
					C3-V3	14408255	14414100	Boc03g01203.1	cation-chloride cotransporter 1	2919	20	0	99.02	8	P:GO:0006884; P:GO:0016567; P:GO:0055064; P:GO:0055075; P:GO:1902476; P:GO:1990573; F:GO:0015379; C:GO:0016021	P:cell volume homeostasis; P:protein ubiquitination; P:chloride ion homeostasis; P:potassium ion homeostasis; P:chloride transmembrane transport; P:potassium ion import across plasma membrane; F:potassium:chloride symporter activity; C:integral component of membrane	EC:7	Translocases
					C3-V3	14414221	14417719	Boc03g01204.1	BTB/POZ domain-containing protein At1g30440	2148	20	0	94.7	9	P:GO:0006884; P:GO:0016567; P:GO:0055064; P:GO:0055075; P:GO:1902476; P:GO:1990573; F:GO:0015379; C:GO:0005886; C:GO:0016021	P:cell volume homeostasis; P:protein ubiquitination; P:chloride ion homeostasis; P:potassium ion homeostasis; P:chloride transmembrane transport; P:potassium ion import across plasma membrane; F:potassium:chloride symporter activity; C:plasma membrane; C:integral component of membrane	EC:7	Translocases
					C3-V3	14419505	14421006	Boc03g01205.1	cell wall protein DAN4-like	1200	20	0	93.02
					C3-V3	14425794	14435522	Boc03g01206.1	ABC transporter C family member 1-like	4872	20	0	98.59	13	P:GO:0015700; P:GO:0061687; P:GO:0071722; P:GO:0071994; P:GO:1902418; F:GO:0005524; F:GO:0015446; F:GO:0044604; F:GO:1902417; C:GO:0000325; C:GO:0005774; C:GO:0009506; C:GO:0016021	P:arsenite transport; P:detoxification of inorganic compound; P:detoxification of arsenic-containing substance; P:phytochelatin transmembrane transport; P:(+)-abscisic acid D-glucopyranosyl ester transmembrane transport; F:ATP binding; F:ATPase-coupled arsenite transmembrane transporter activity; F:ABC-type phytochelatin transporter activity; F:(+)-abscisic acid D-glucopyranosyl ester transmembra…	EC:7; EC:7.4.2.5; EC:7.3.2.7	Translocases; Bacterial ABC-type protein transporter; Arsenite-transporting ATPase
					C3-V3	14454991	14456090	Boc03g01207.1	photosystem I reaction center subunit psaK, chloroplastic	393	20	4.52403e-74	98.55	4	P:GO:0015979; C:GO:0009522; C:GO:0009535; C:GO:0016021	P:photosynthesis; C:photosystem I; C:chloroplast thylakoid membrane; C:integral component of membrane
					C3-V3	14456601	14460403	Boc03g01208.1	CSC1-like protein ERD4	2172	20	0	98.32	5	P:GO:0098655; F:GO:0005227; C:GO:0005886; C:GO:0016021; C:GO:0031969	P:cation transmembrane transport; F:calcium activated cation channel activity; C:plasma membrane; C:integral component of membrane; C:chloroplast membrane	EC:7	Translocases
					C3-V3	14523208	14528386	Boc03g01209.1	auxin response factor 6-like isoform X1	2550	20	0	95.79	4	P:GO:0006355; P:GO:0009734; F:GO:0003677; C:GO:0005634	P:regulation of transcription, DNA-templated; P:auxin-activated signaling pathway; F:DNA binding; C:nucleus
					C3-V3	14568984	14571360	Boc03g01210.1	putative hydrolase C777.06c	969	20	0	97.47	1	F:GO:0016787	F:hydrolase activity	EC:3	Hydrolases
					C3-V3	14596602	14598464	Boc03g01211.1	auxilin-related protein 2	1293	20	0	90.61	8	P:GO:0016310; P:GO:0072318; P:GO:0072583; F:GO:0016301; F:GO:0030276; C:GO:0005737; C:GO:0031982; C:GO:0043231	P:phosphorylation; P:clathrin coat disassembly; P:clathrin-dependent endocytosis; F:kinase activity; F:clathrin binding; C:cytoplasm; C:vesicle; C:intracellular membrane-bounded organelle	EC:2.7; EC:2	Transferring phosphorus-containing groups; Transferases
					C3-V3	14627059	14664800	Boc03g01212.1	elongation factor 2	2532	20	0	99.78	7	P:GO:0006414; P:GO:0006468; F:GO:0003746; F:GO:0003924; F:GO:0004672; F:GO:0005524; F:GO:0005525	P:translational elongation; P:protein phosphorylation; F:translation elongation factor activity; F:GTPase activity; F:protein kinase activity; F:ATP binding; F:GTP binding	EC:2.7.1; EC:3.6.1; EC:2.7; EC:3.6; EC:2; EC:3	Transferring phosphorus-containing groups; Acting on acid anhydrides; Transferring phosphorus-containing groups; Acting on acid anhydrides; Transferases; Hydrolases
					C3-V3	14673222	14676433	Boc03g01213.1	CBL-interacting serine/threonine-protein kinase 23 isoform X1	1560	20	0	91.11	6	P:GO:0006468; P:GO:0007165; F:GO:0005524; F:GO:0106310; F:GO:0106311; C:GO:0016021	P:protein phosphorylation; P:signal transduction; F:ATP binding; F:protein serine kinase activity; F:protein threonine kinase activity; C:integral component of membrane	EC:2.7.1; EC:2.7.11.1; EC:2.7; EC:2	Transferring phosphorus-containing groups; Non-specific serine/threonine protein kinase; Transferring phosphorus-containing groups; Transferases
					C3-V3	14677028	14677483	Boc03g01214.1	40S ribosomal protein S12-2-like	303	20	6.15229e-59	88.1	7	P:GO:0006412; P:GO:0006468; P:GO:0007165; F:GO:0003735; F:GO:0004672; F:GO:0005524; C:GO:0022627	P:translation; P:protein phosphorylation; P:signal transduction; F:structural constituent of ribosome; F:protein kinase activity; F:ATP binding; C:cytosolic small ribosomal subunit	EC:2.7.1; EC:2.7; EC:2	Transferring phosphorus-containing groups; Transferring phosphorus-containing groups; Transferases
					C3-V3	14677573	14678157	Boc03g01215.1	unnamed protein product	219	7	3.76943e-23	95.85	1	C:GO:0005829	C:cytosol
					C3-V3	14682699	14683547	Boc03g01216.1	F-box/kelch-repeat protein At3g27150-like	849	20	0	94.01	2	C:GO:0005829; C:GO:0016021	C:cytosol; C:integral component of membrane
					C3-V3	14689433	14697534	Boc03g01217.1	F-box/kelch-repeat protein At3g27150-like	726	20	3.57462e-95	93.05	2	C:GO:0005829; C:GO:0016021	C:cytosol; C:integral component of membrane
					C3-V3	14719003	14719302	Boc03g01218.1	PREDICTED: uncharacterized protein LOC106333531	300	20	4.47379e-66	92.1
					C3-V3	14722945	14726811	Boc03g01219.1	proline-, glutamic acid- and leucine-rich protein 1-like	2412	20	0	90.99	1	C:GO:0005634	C:nucleus
					C3-V3	14728338	14729989	Boc03g01220.1	elongation factor 1-delta 1-like isoform X2	693	20	8.37319e-108	99.65	6	P:GO:0006414; P:GO:0050790; F:GO:0003746; F:GO:0005085; C:GO:0005829; C:GO:0005853	P:translational elongation; P:regulation of catalytic activity; F:translation elongation factor activity; F:guanyl-nucleotide exchange factor activity; C:cytosol; C:eukaryotic translation elongation factor 1 complex
					C3-V3	14731804	14734637	Boc03g01221.1	probable inositol transporter 2	1740	20	0	96.9	7	P:GO:0015798; P:GO:0023052; P:GO:0055085; F:GO:0005366; C:GO:0005886; C:GO:0016021; C:GO:0090406	P:myo-inositol transport; P:signaling; P:transmembrane transport; F:myo-inositol:proton symporter activity; C:plasma membrane; C:integral component of membrane; C:pollen tube	EC:7	Translocases
					C3-V3	14736985	14739139	Boc03g01222.1	transcription factor TCP24	924	20	0	87.26	5	P:GO:0006355; P:GO:2000032; F:GO:0003700; F:GO:0043565; C:GO:0005634	P:regulation of transcription, DNA-templated; P:regulation of secondary shoot formation; F:DNA-binding transcription factor activity; F:sequence-specific DNA binding; C:nucleus
					C3-V3	14758779	14759770	Boc03g01223.1	glucan endo-1,3-beta-glucosidase 7-like	321	20	3.20684e-60	94.68	14	P:GO:0000902; P:GO:0005975; P:GO:0006468; P:GO:0007010; P:GO:0071555; F:GO:0003779; F:GO:0004672; F:GO:0005524; F:GO:0042973; C:GO:0005576; C:GO:0005618; C:GO:0005634; C:GO:0016021; C:GO:0046658	P:cell morphogenesis; P:carbohydrate metabolic process; P:protein phosphorylation; P:cytoskeleton organization; P:cell wall organization; F:actin binding; F:protein kinase activity; F:ATP binding; F:glucan endo-1,3-beta-D-glucosidase activity; C:extracellular region; C:cell wall; C:nucleus; C:integral component of membrane; C:anchored component of plasma membrane	EC:2.7.1; EC:3.2; EC:3.2.1.21; EC:2.7; EC:2; EC:3; EC:3.2.1.39; EC:3.2.1	Transferring phosphorus-containing groups; Glycosylases; Beta-glucosidase; Transferring phosphorus-containing groups; Transferases; Hydrolases; Glucan endo-1,3-beta-D-glucosidase; Glycosylases
					C3-V3	14760556	14761344	Boc03g01224.1	protein TIFY 5A-like	366	20	5.55624e-47	85.57	4	P:GO:0009611; P:GO:0031347; P:GO:2000022; C:GO:0005634	P:response to wounding; P:regulation of defense response; P:regulation of jasmonic acid mediated signaling pathway; C:nucleus
					C3-V3	14818241	14819680	Boc03g01225.1	hypothetical protein F2Q69_00008406	1083	20	0	86.99
					C3-V3	14822641	14824086	Boc03g01226.1	hypothetical protein F2Q69_00008404	546	20	4.68752e-103	85.99	1	P:GO:0045927	P:positive regulation of growth
					C3-V3	14824521	14825951	Boc03g01227.1	PREDICTED: uncharacterized protein LOC106331323	1101	20	0	89.84
					C3-V3	14825937	14826877	Boc03g01228.1	protein TIFY 5A-like	393	20	1.14963e-89	94.55	4	P:GO:0009611; P:GO:0031347; P:GO:2000022; C:GO:0005634	P:response to wounding; P:regulation of defense response; P:regulation of jasmonic acid mediated signaling pathway; C:nucleus
					C3-V3	14839948	14841852	Boc03g01229.1	DUF1365 family protein	921	20	0	95.78	1	C:GO:0016021	C:integral component of membrane
					C3-V3	14843498	14871101	Boc03g01230.1	pyruvate dehydrogenase E1 component subunit beta-2, chloroplastic-like isoform X1	1218	20	0	97.8	3	P:GO:0006086; P:GO:0006096; F:GO:0004739	P:acetyl-CoA biosynthetic process from pyruvate; P:glycolytic process; F:pyruvate dehydrogenase (acetyl-transferring) activity	EC:1.2; EC:1; EC:1.2.4; EC:1.2.4.1	Acting on the aldehyde or oxo group of donors; Oxidoreductases; Acting on the aldehyde or oxo group of donors; Pyruvate dehydrogenase (acetyl-transferring)
					C3-V3	14871348	14872628	Boc03g01231.1	nudix hydrolase 25-like	528	20	9.09184e-126	97.57	7	P:GO:0006753; P:GO:0019693; F:GO:0008893; F:GO:0034432; F:GO:0046872; C:GO:0009507; C:GO:0016021	P:nucleoside phosphate metabolic process; P:ribose phosphate metabolic process; F:guanosine-3',5'-bis(diphosphate) 3'-diphosphatase activity; F:bis(5'-adenosyl)-pentaphosphatase activity; F:metal ion binding; C:chloroplast; C:integral component of membrane	EC:3.6.1; EC:3.1; EC:3.1.7; EC:3.6; EC:3; EC:3.6.1.9; EC:3.1.7.2	Acting on acid anhydrides; Acting on ester bonds; Acting on ester bonds; Acting on acid anhydrides; Hydrolases; Nucleotide diphosphatase; Guanosine-3',5'-bis(diphosphate) 3'-diphosphatase
					C3-V3	14896048	14897363	Boc03g01232.1	glucan endo-1,3-beta-glucosidase 11-like	1122	20	0	98.49	3	P:GO:0005975; F:GO:0042973; C:GO:0016021	P:carbohydrate metabolic process; F:glucan endo-1,3-beta-D-glucosidase activity; C:integral component of membrane	EC:3.2; EC:3.2.1.21; EC:3; EC:3.2.1.39; EC:3.2.1	Glycosylases; Beta-glucosidase; Hydrolases; Glucan endo-1,3-beta-D-glucosidase; Glycosylases
					C3-V3	14911080	14911460	Boc03g01233.1	PREDICTED: uncharacterized protein LOC106339982	381	20	4.14545e-65	81.4
					C3-V3	14925401	14926525	Boc03g01234.1	unnamed protein product	1125	20	0	91.36
					C3-V3	14945786	14948208	Boc03g01235.1	gibberellin 2-beta-dioxygenase 2	1008	20	0	95.77	4	P:GO:0009416; P:GO:0045487; F:GO:0046872; F:GO:0052634	P:response to light stimulus; P:gibberellin catabolic process; F:metal ion binding; F:C-19 gibberellin 2-beta-dioxygenase activity	EC:1.14.11; EC:1; EC:1.14; EC:1.14.11.13	Acting on paired donors, with incorporation or reduction of molecular oxygen. The oxygen incorporated need not be derived from O(2); Oxidoreductases; Acting on paired donors, with incorporation or reduction of molecular oxygen. The oxygen incorporated need not be derived from O(2); Gibberellin 2-beta-dioxygenase
					C3-V3	14961936	14962409	Boc03g01236.1	hypothetical protein F2Q69_00059830	297	13	1.83302e-28	71.89
					C3-V3	14972314	14972999	Boc03g01237.1	hypothetical protein F2Q70_00013343	330	20	1.05373e-53	87.07
					C3-V3	14998880	14999302	Boc03g01238.1	unnamed protein product	423	20	4.57355e-85	96.55
					C3-V3	15000592	15003467	Boc03g01239.1	mannosyl-oligosaccharide 1,2-alpha-mannosidase MNS3	1833	20	0	96.84	9	P:GO:0005975; P:GO:0006491; P:GO:0030433; F:GO:0004571; F:GO:0005509; C:GO:0005768; C:GO:0005783; C:GO:0005802; C:GO:0016021	P:carbohydrate metabolic process; P:N-glycan processing; P:ubiquitin-dependent ERAD pathway; F:mannosyl-oligosaccharide 1,2-alpha-mannosidase activity; F:calcium ion binding; C:endosome; C:endoplasmic reticulum; C:trans-Golgi network; C:integral component of membrane	EC:3.2; EC:3.2.1.113; EC:3; EC:3.2.1.24; EC:3.2.1	Glycosylases; Mannosyl-oligosaccharide 1,2-alpha-mannosidase; Hydrolases; Alpha-mannosidase; Glycosylases
					C3-V3	15013784	15014973	Boc03g01240.1	60S ribosomal protein L18a-2	537	20	6.19924e-130	97.95	3	P:GO:0006412; F:GO:0003735; C:GO:0022625	P:translation; F:structural constituent of ribosome; C:cytosolic large ribosomal subunit
					C3-V3	15015377	15018523	Boc03g01241.1	basic helix-loop-helix (bHLH) DNA-binding superfamily protein	744	20	3.13513e-141	91.15	5	P:GO:0006355; F:GO:0003677; F:GO:0003700; F:GO:0046983; C:GO:0005634	P:regulation of transcription, DNA-templated; F:DNA binding; F:DNA-binding transcription factor activity; F:protein dimerization activity; C:nucleus
					C3-V3	15031199	15032248	Boc03g01242.1	chlorophyll a-b binding protein 1, chloroplastic	804	20	0	99.79	9	P:GO:0009416; P:GO:0009768; P:GO:0018298; F:GO:0016168; C:GO:0009522; C:GO:0009523; C:GO:0009535; C:GO:0009941; C:GO:0010287	P:response to light stimulus; P:photosynthesis, light harvesting in photosystem I; P:protein-chromophore linkage; F:chlorophyll binding; C:photosystem I; C:photosystem II; C:chloroplast thylakoid membrane; C:chloroplast envelope; C:plastoglobule
					C3-V3	15033110	15034777	Boc03g01243.1	DNA-binding protein DDB_G0278111-like isoform X1	393	20	5.05554e-73	96.66	3	F:GO:0003677; C:GO:0005634; C:GO:0005829	F:DNA binding; C:nucleus; C:cytosol
					C3-V3	15034885	15037980	Boc03g01244.1	Magnesium transporter CorA-like family protein	1608	20	0	97.66	5	P:GO:0030001; P:GO:0055085; F:GO:0003677; F:GO:0046873; C:GO:0016021	P:metal ion transport; P:transmembrane transport; F:DNA binding; F:metal ion transmembrane transporter activity; C:integral component of membrane	EC:7	Translocases
					C3-V3	15039038	15040031	Boc03g01245.1	pterin-4-alpha-carbinolamine dehydratase 2, mitochondrial	342	20	5.01262e-53	88.28	3	P:GO:0006729; F:GO:0008124; C:GO:0005739	P:tetrahydrobiopterin biosynthetic process; F:4-alpha-hydroxytetrahydrobiopterin dehydratase activity; C:mitochondrion	EC:4.2.1; EC:4.2; EC:4.2.1.96; EC:4	Carbon-oxygen lyases; Carbon-oxygen lyases; 4a-hydroxytetrahydrobiopterin dehydratase; Lyases
					C3-V3	15040024	15042177	Boc03g01246.1	S-adenosyl-L-methionine-dependent methyltransferases superfamily protein	1125	20	0	95.89	7	P:GO:0032259; F:GO:0008168; C:GO:0000139; C:GO:0005768; C:GO:0005802; C:GO:0005886; C:GO:0016021	P:methylation; F:methyltransferase activity; C:Golgi membrane; C:endosome; C:trans-Golgi network; C:plasma membrane; C:integral component of membrane	EC:2.1; EC:2; EC:2.1.1	Transferring one-carbon groups; Transferases; Transferring one-carbon groups
					C3-V3	15043991	15044609	Boc03g01247.1	hypothetical protein Bca52824_037607	321	20	9.41819e-44	95.92	1	C:GO:0016021	C:integral component of membrane
					C3-V3	15045363	15045830	Boc03g01248.1	probable C-terminal domain small phosphatase	468	20	9.88011e-108	96.35	2	P:GO:0006470; F:GO:0004721	P:protein dephosphorylation; F:phosphoprotein phosphatase activity	EC:3.1; EC:3; EC:3.1.3	Acting on ester bonds; Hydrolases; Acting on ester bonds
					C3-V3	15047382	15048218	Boc03g01249.1	probable C-terminal domain small phosphatase	837	20	4.99318e-157	88.05	3	P:GO:0006470; F:GO:0004721; C:GO:0016021	P:protein dephosphorylation; F:phosphoprotein phosphatase activity; C:integral component of membrane	EC:3.1; EC:3; EC:3.1.3	Acting on ester bonds; Hydrolases; Acting on ester bonds
					C3-V3	15048598	15050495	Boc03g01250.1	seipin-2 isoform X2	1536	20	0	89.53	5	P:GO:0006629; P:GO:0019915; P:GO:0034389; F:GO:0003677; C:GO:0030176	P:lipid metabolic process; P:lipid storage; P:lipid droplet organization; F:DNA binding; C:integral component of endoplasmic reticulum membrane
					C3-V3	15085009	15085476	Boc03g01251.1	pheophytinase, chloroplastic	222	20	1.37413e-39	63.77
					C3-V3	15086594	15086914	Boc03g01252.1	ribonucleoside-diphosphate reductase small chain C	321	20	2.47157e-45	91.58	3	P:GO:0009263; F:GO:0016491; C:GO:0016021	P:deoxyribonucleotide biosynthetic process; F:oxidoreductase activity; C:integral component of membrane	EC:1	Oxidoreductases
					C3-V3	15137652	15137920	Boc03g01253.1	probable LRR receptor-like serine/threonine-protein kinase At1g29720 isoform X1	192	20	5.49986e-36	96.75	6	P:GO:0046777; F:GO:0005524; F:GO:0106310; F:GO:0106311; C:GO:0005886; C:GO:0016021	P:protein autophosphorylation; F:ATP binding; F:protein serine kinase activity; F:protein threonine kinase activity; C:plasma membrane; C:integral component of membrane	EC:2.7.1; EC:2.7.11.1; EC:2.7; EC:2	Transferring phosphorus-containing groups; Non-specific serine/threonine protein kinase; Transferring phosphorus-containing groups; Transferases
					C3-V3	15156905	15157471	Boc03g01254.1	probable LRR receptor-like serine/threonine-protein kinase At1g29720	366	20	2.91857e-63	88.38	6	P:GO:0046777; F:GO:0005524; F:GO:0106310; F:GO:0106311; C:GO:0005886; C:GO:0016021	P:protein autophosphorylation; F:ATP binding; F:protein serine kinase activity; F:protein threonine kinase activity; C:plasma membrane; C:integral component of membrane	EC:2.7.1; EC:2.7.11.1; EC:2.7; EC:2	Transferring phosphorus-containing groups; Non-specific serine/threonine protein kinase; Transferring phosphorus-containing groups; Transferases
					C3-V3	15183019	15185299	Boc03g01255.1	probable LRR receptor-like serine/threonine-protein kinase At1g29720 isoform X3	1065	20	0	94.84	5	P:GO:0006468; F:GO:0004674; F:GO:0005524; C:GO:0009507; C:GO:0016021	P:protein phosphorylation; F:protein serine/threonine kinase activity; F:ATP binding; C:chloroplast; C:integral component of membrane	EC:2.7.1; EC:2.7; EC:2	Transferring phosphorus-containing groups; Transferring phosphorus-containing groups; Transferases
					C3-V3	15188524	15191670	Boc03g01256.1	MACPF domain-containing protein CAD1	1701	20	0	98.01	3	P:GO:0009626; P:GO:2000031; C:GO:0005886	P:plant-type hypersensitive response; P:regulation of salicylic acid mediated signaling pathway; C:plasma membrane
					C3-V3	15192342	15194059	Boc03g01257.1	GDSL esterase/lipase At1g29670	1083	20	0	97.32	1	F:GO:0016788	F:hydrolase activity, acting on ester bonds	EC:3.1; EC:3	Acting on ester bonds; Hydrolases
					C3-V3	15197802	15200609	Boc03g01258.1	GDSL esterase/lipase At1g29660	1095	20	0	96.46	1	F:GO:0016788	F:hydrolase activity, acting on ester bonds	EC:3.1; EC:3	Acting on ester bonds; Hydrolases
					C3-V3	15209296	15210115	Boc03g01259.1	hypothetical protein Bca52824_088004	216	20	3.23236e-15	92.41	1	C:GO:0016021	C:integral component of membrane
					C3-V3	15265268	15265937	Boc03g01260.1	PREDICTED: uncharacterized protein LOC106332949	414	20	3.45774e-79	89.12
					C3-V3	15295048	15297081	Boc03g01261.1	unnamed protein product	684	20	1.14905e-117	80.27
					C3-V3	15297124	15298069	Boc03g01262.1	membrane protein PM19L	483	20	3.76227e-81	97.78	1	C:GO:0016021	C:integral component of membrane
					C3-V3	15298565	15298963	Boc03g01263.1	auxin-responsive protein SAUR64	399	20	3.51011e-69	93.82	4	P:GO:0009734; P:GO:0040008; C:GO:0005886; C:GO:0016021	P:auxin-activated signaling pathway; P:regulation of growth; C:plasma membrane; C:integral component of membrane
					C3-V3	15310170	15310608	Boc03g01264.1	auxin-responsive protein SAUR64-like	393	20	6.95801e-72	85.11	2	P:GO:0009733; C:GO:0016021	P:response to auxin; C:integral component of membrane
					C3-V3	15313671	15314962	Boc03g01265.1	PREDICTED: uncharacterized protein LOC106328638	783	20	7.06981e-148	92.1	1	F:GO:0043130	F:ubiquitin binding
					C3-V3	15318670	15319685	Boc03g01266.1	cytochrome P450 CYP82D47 isoform X2	822	20	0	85.48	5	F:GO:0004497; F:GO:0005506; F:GO:0016705; F:GO:0020037; C:GO:0016021	F:monooxygenase activity; F:iron ion binding; F:oxidoreductase activity, acting on paired donors, with incorporation or reduction of molecular oxygen; F:heme binding; C:integral component of membrane	EC:1; EC:1.14	Oxidoreductases; Acting on paired donors, with incorporation or reduction of molecular oxygen. The oxygen incorporated need not be derived from O(2)
					C3-V3	15319701	15320243	Boc03g01267.1	cytochrome P450, family 82, subfamily F, polypeptide 1	543	20	3.11753e-126	81.6	6	P:GO:0098542; F:GO:0004497; F:GO:0005506; F:GO:0016705; F:GO:0020037; C:GO:0016021	P:defense response to other organism; F:monooxygenase activity; F:iron ion binding; F:oxidoreductase activity, acting on paired donors, with incorporation or reduction of molecular oxygen; F:heme binding; C:integral component of membrane	EC:1; EC:1.14	Oxidoreductases; Acting on paired donors, with incorporation or reduction of molecular oxygen. The oxygen incorporated need not be derived from O(2)
					C3-V3	15372916	15376560	Boc03g01268.1	probable methyltransferase PMT24	2166	20	0	96.02	6	P:GO:0032259; F:GO:0008168; C:GO:0000139; C:GO:0005768; C:GO:0005802; C:GO:0016021	P:methylation; F:methyltransferase activity; C:Golgi membrane; C:endosome; C:trans-Golgi network; C:integral component of membrane	EC:2.1; EC:2; EC:2.1.1	Transferring one-carbon groups; Transferases; Transferring one-carbon groups
					C3-V3	15378545	15380402	Boc03g01269.1	leucine-rich repeat extensin-like protein 5	1017	20	2.73458e-73	97.44
					C3-V3	15382158	15386510	Boc03g01270.1	RNA polymerase II degradation factor 1-like isoform X2	2478	20	0	95.41
					C3-V3	15392146	15394943	Boc03g01271.1	U-box domain-containing protein 17-like	2160	20	0	96.1	5	P:GO:0016567; F:GO:0004842; C:GO:0005634; C:GO:0005741; C:GO:0016021	P:protein ubiquitination; F:ubiquitin-protein transferase activity; C:nucleus; C:mitochondrial outer membrane; C:integral component of membrane	EC:2	Transferases
					C3-V3	15426803	15429277	Boc03g01272.1	ER lumen protein-retaining receptor A	648	20	1.78716e-135	98.77	7	P:GO:0006621; P:GO:0006888; P:GO:0015031; F:GO:0046923; C:GO:0005789; C:GO:0005801; C:GO:0016021	P:protein retention in ER lumen; P:endoplasmic reticulum to Golgi vesicle-mediated transport; P:protein transport; F:ER retention sequence binding; C:endoplasmic reticulum membrane; C:cis-Golgi network; C:integral component of membrane
					C3-V3	15429015	15431576	Boc03g01273.1	WD repeat-containing protein 74	1323	20	0	96.92	3	P:GO:0042273; C:GO:0005730; C:GO:0030687	P:ribosomal large subunit biogenesis; C:nucleolus; C:preribosome, large subunit precursor
					C3-V3	15443309	15445416	Boc03g01274.1	protein GRAVITROPIC IN THE LIGHT 1	1419	20	0	95.09	3	P:GO:0009567; P:GO:0009639; P:GO:0009959	P:double fertilization forming a zygote and endosperm; P:response to red or far red light; P:negative gravitropism
					C3-V3	15460612	15460932	Boc03g01275.1	precursor of CEP14	321	20	3.62677e-61	92.47	9	P:GO:0006970; P:GO:0006995; P:GO:0007165; P:GO:0010037; P:GO:1902025; P:GO:2000280; F:GO:0005179; C:GO:0016021; C:GO:0048046	P:response to osmotic stress; P:cellular response to nitrogen starvation; P:signal transduction; P:response to carbon dioxide; P:nitrate import; P:regulation of root development; F:hormone activity; C:integral component of membrane; C:apoplast
					C3-V3	15501259	15501990	Boc03g01276.1	25S rRNA (cytosine-C(5))-methyltransferase nop2	363	20	4.2449e-45	73.78	3	P:GO:0008152; P:GO:0009987; F:GO:0016740	P:metabolic process; P:cellular process; F:transferase activity	EC:2	Transferases
					C3-V3	15503053	15504306	Boc03g01277.1	probable WRKY transcription factor 65	786	20	1.41819e-158	94.44	4	P:GO:0006355; F:GO:0003700; F:GO:0043565; C:GO:0005634	P:regulation of transcription, DNA-templated; F:DNA-binding transcription factor activity; F:sequence-specific DNA binding; C:nucleus
					C3-V3	15549315	15551448	Boc03g01278.1	CBL-interacting serine/threonine-protein kinase 18	1548	20	0	97.04	5	P:GO:0006468; P:GO:0007165; F:GO:0005524; F:GO:0106310; F:GO:0106311	P:protein phosphorylation; P:signal transduction; F:ATP binding; F:protein serine kinase activity; F:protein threonine kinase activity	EC:2.7.1; EC:2.7.11.1; EC:2.7; EC:2	Transferring phosphorus-containing groups; Non-specific serine/threonine protein kinase; Transferring phosphorus-containing groups; Transferases
					C3-V3	15551881	15553571	Boc03g01279.1	PREDICTED: uncharacterized protein LOC106328370 isoform X2	1536	20	0	89.33
					C3-V3	15560249	15562919	Boc03g01280.1	Alba DNA/RNA-binding protein	393	20	7.29735e-77	97.15	5	P:GO:0006364; F:GO:0003729; C:GO:0005634; C:GO:0005829; C:GO:0005886	P:rRNA processing; F:mRNA binding; C:nucleus; C:cytosol; C:plasma membrane
					C3-V3	15561796	15562749	Boc03g01281.1	peroxisome biogenesis protein 7	954	20	0	99.35	4	P:GO:0016558; F:GO:0005053; C:GO:0005782; C:GO:0005829	P:protein import into peroxisome matrix; F:peroxisome matrix targeting signal-2 binding; C:peroxisomal matrix; C:cytosol
					C3-V3	15564409	15565261	Boc03g01282.1	PREDICTED: uncharacterized protein LOC106332561	528	20	5.95455e-110	88.54
					C3-V3	15568338	15569715	Boc03g01283.1	PREDICTED: uncharacterized protein LOC106333550	1119	20	0	95.09
					C3-V3	15571703	15576175	Boc03g01284.1	protein SCAR3-like	2862	20	0	87.17	6	P:GO:2000601; F:GO:0003779; F:GO:0034237; F:GO:0071933; C:GO:0005856; C:GO:0031209	P:positive regulation of Arp2/3 complex-mediated actin nucleation; F:actin binding; F:protein kinase A regulatory subunit binding; F:Arp2/3 complex binding; C:cytoskeleton; C:SCAR complex
					C3-V3	15608528	15609521	Boc03g01285.1	dof zinc finger protein DOF1.5-like	525	20	7.43242e-128	93.98	5	P:GO:0006355; P:GO:0010214; F:GO:0000976; F:GO:0003700; C:GO:0005634	P:regulation of transcription, DNA-templated; P:seed coat development; F:transcription cis-regulatory region binding; F:DNA-binding transcription factor activity; C:nucleus
					C3-V3	15610751	15613135	Boc03g01286.1	26S proteasome non-ATPase regulatory subunit 11 homolog	1260	20	0	99.42	4	P:GO:0006511; P:GO:0043248; F:GO:0005198; C:GO:0008541	P:ubiquitin-dependent protein catabolic process; P:proteasome assembly; F:structural molecule activity; C:proteasome regulatory particle, lid subcomplex
					C3-V3	15614246	15615149	Boc03g01287.1	pollen-specific protein-like At4g18596	516	20	1.29659e-113	96.26	1	C:GO:0005615	C:extracellular space
					C3-V3	15616911	15617965	Boc03g01288.1	cellulose synthase-like protein E1	489	20	1.71635e-78	78.82	1	F:GO:0016740	F:transferase activity	EC:2	Transferases
					C3-V3	15618682	15622319	Boc03g01289.1	putative lipase YDR444W	1341	20	0	94.26	2	P:GO:0044255; F:GO:0016787	P:cellular lipid metabolic process; F:hydrolase activity	EC:3	Hydrolases
					C3-V3	15623470	15624554	Boc03g01290.1	50S ribosomal protein L34, chloroplastic-like	489	20	1.87174e-57	90.12	3	P:GO:0006412; F:GO:0003735; C:GO:0005762	P:translation; F:structural constituent of ribosome; C:mitochondrial large ribosomal subunit
					C3-V3	15624772	15626535	Boc03g01291.1	bet1-like protein At4g14600	414	20	6.38977e-86	97.13	5	P:GO:0015031; P:GO:0016192; C:GO:0005789; C:GO:0005886; C:GO:0030173	P:protein transport; P:vesicle-mediated transport; C:endoplasmic reticulum membrane; C:plasma membrane; C:integral component of Golgi membrane
					C3-V3	15626561	15629101	Boc03g01292.1	nudix hydrolase 15, mitochondrial isoform X1	1131	20	0	96.86	3	P:GO:0015938; F:GO:0003986; F:GO:0010945	P:coenzyme A catabolic process; F:acetyl-CoA hydrolase activity; F:CoA pyrophosphatase activity	EC:3.6.1; EC:3.1; EC:3.6; EC:3; EC:3.1.2.1; EC:3.1.2	Acting on acid anhydrides; Acting on ester bonds; Acting on acid anhydrides; Hydrolases; Acetyl-CoA hydrolase; Acting on ester bonds
					C3-V3	15630582	15631255	Boc03g01293.1	predicted protein	357	20	1.76762e-62	88.54
					C3-V3	15641159	15643024	Boc03g01294.1	pentatricopeptide repeat-containing protein At1g28690, mitochondrial	1533	20	0	95.88
					C3-V3	15648305	15650147	Boc03g01295.1	GDSL esterase/lipase At1g28670	1143	20	0	95.97	3	P:GO:0016042; F:GO:0016788; C:GO:0005576	P:lipid catabolic process; F:hydrolase activity, acting on ester bonds; C:extracellular region	EC:3.1; EC:3	Acting on ester bonds; Hydrolases
					C3-V3	15650787	15652405	Boc03g01296.1	sinapine esterase-like isoform X1	1194	20	0	89.81	1	F:GO:0016788	F:hydrolase activity, acting on ester bonds	EC:3.1; EC:3	Acting on ester bonds; Hydrolases
					C3-V3	15732335	15734795	Boc03g01297.1	snRNA-activating protein complex subunit	1371	20	0	91.63	8	P:GO:0042795; P:GO:0042796; F:GO:0000978; F:GO:0001006; F:GO:0001046; F:GO:0003681; C:GO:0005634; C:GO:0019185	P:snRNA transcription by RNA polymerase II; P:snRNA transcription by RNA polymerase III; F:RNA polymerase II cis-regulatory region sequence-specific DNA binding; F:RNA polymerase III type 3 promoter sequence-specific DNA binding; F:core promoter sequence-specific DNA binding; F:bent DNA binding; C:nucleus; C:snRNA-activating protein complex
					C3-V3	15735031	15735750	Boc03g01298.1	ras-related protein RABA1i	657	20	2.15904e-159	99.01	6	P:GO:0015031; P:GO:0042546; F:GO:0003924; F:GO:0005525; C:GO:0005768; C:GO:0005886	P:protein transport; P:cell wall biogenesis; F:GTPase activity; F:GTP binding; C:endosome; C:plasma membrane	EC:3.6.1; EC:3.6; EC:3	Acting on acid anhydrides; Acting on acid anhydrides; Hydrolases
					C3-V3	15735726	15736679	Boc03g01299.1	PREDICTED: uncharacterized protein LOC106332058	339	20	2.7295e-65	92.39	3	C:GO:0005741; C:GO:0009527; C:GO:0016021	C:mitochondrial outer membrane; C:plastid outer membrane; C:integral component of membrane
					C3-V3	15736982	15740620	Boc03g01300.1	uncharacterized protein LOC106389634	1860	20	0	96.29	4	P:GO:0010027; P:GO:0090391; P:GO:1903866; C:GO:0009507	P:thylakoid membrane organization; P:granum assembly; P:palisade mesophyll development; C:chloroplast
					C3-V3	15739981	15742003	Boc03g01301.1	transcription factor VOZ1-like isoform X2	1377	20	0	97.36	4	P:GO:0045893; P:GO:0048578; F:GO:0043565; C:GO:0005634	P:positive regulation of transcription, DNA-templated; P:positive regulation of long-day photoperiodism, flowering; F:sequence-specific DNA binding; C:nucleus
					C3-V3	15743089	15744497	Boc03g01302.1	OPA3-like protein	537	20	1.36223e-119	95.45	11	P:GO:0006886; P:GO:0006906; P:GO:0019216; P:GO:0048193; P:GO:0048278; F:GO:0000149; F:GO:0005484; C:GO:0005739; C:GO:0005794; C:GO:0016021; C:GO:0031201	P:intracellular protein transport; P:vesicle fusion; P:regulation of lipid metabolic process; P:Golgi vesicle transport; P:vesicle docking; F:SNARE binding; F:SNAP receptor activity; C:mitochondrion; C:Golgi apparatus; C:integral component of membrane; C:SNARE complex
					C3-V3	15744808	15746570	Boc03g01303.1	syntaxin-61	738	20	7.1971e-136	98.03	9	P:GO:0006886; P:GO:0006906; P:GO:0048193; P:GO:0048278; F:GO:0000149; F:GO:0005484; C:GO:0005794; C:GO:0016021; C:GO:0031201	P:intracellular protein transport; P:vesicle fusion; P:Golgi vesicle transport; P:vesicle docking; F:SNARE binding; F:SNAP receptor activity; C:Golgi apparatus; C:integral component of membrane; C:SNARE complex
					C3-V3	15748789	15752521	Boc03g01304.1	receptor-like protein kinase HSL1	2991	20	0	96.68	5	P:GO:0006468; F:GO:0004672; F:GO:0005524; F:GO:0033612; C:GO:0016021	P:protein phosphorylation; F:protein kinase activity; F:ATP binding; F:receptor serine/threonine kinase binding; C:integral component of membrane	EC:2.7.1; EC:2.7; EC:2	Transferring phosphorus-containing groups; Transferring phosphorus-containing groups; Transferases
					C3-V3	15783920	15791174	Boc03g01305.1	homeobox-DDT domain protein RLT1 isoform X1	4683	20	0	90.6	3	P:GO:0006357; F:GO:0003677; C:GO:0005634	P:regulation of transcription by RNA polymerase II; F:DNA binding; C:nucleus
					C3-V3	15794060	15795229	Boc03g01306.1	putative F-box protein At1g50870	1068	20	0	79.99
					C3-V3	15826940	15827305	Boc03g01307.1	putative B3 domain-containing protein At4g03170	366	20	4.50835e-82	70.73	2	F:GO:0003677; C:GO:0005634	F:DNA binding; C:nucleus
					C3-V3	15833134	15833808	Boc03g01308.1	hypothetical protein Bca52824_037523	210	7	1.14054e-19	97.02	3	P:GO:0006465; F:GO:0008233; C:GO:0016020	P:signal peptide processing; F:peptidase activity; C:membrane	EC:3.4; EC:3	Acting on peptide bonds (peptidases); Hydrolases
					C3-V3	15837934	15839363	Boc03g01309.1	villin-4-like isoform X1	987	20	0	97.87	3	P:GO:0051014; P:GO:0051693; F:GO:0051015	P:actin filament severing; P:actin filament capping; F:actin filament binding
					C3-V3	15839516	15839969	Boc03g01310.1	vesicle transport v-SNARE 12	324	20	1.06483e-59	91.48	18	P:GO:0006357; P:GO:0006623; P:GO:0006906; P:GO:0045901; P:GO:0045905; F:GO:0000149; F:GO:0003712; F:GO:0003746; F:GO:0005484; F:GO:0043022; C:GO:0005789; C:GO:0005802; C:GO:0005886; C:GO:0012507; C:GO:0016021; C:GO:0016592; C:GO:0031201; C:GO:0031902	P:regulation of transcription by RNA polymerase II; P:protein targeting to vacuole; P:vesicle fusion; P:positive regulation of translational elongation; P:positive regulation of translational termination; F:SNARE binding; F:transcription coregulator activity; F:translation elongation factor activity; F:SNAP receptor activity; F:ribosome binding; C:endoplasmic reticulum membrane; C:trans-Golgi net…
					C3-V3	15880854	15882486	Boc03g01311.1	exopolygalacturonase clone GBGE184-like	1266	20	0	97.37	3	P:GO:0005975; F:GO:0004650; C:GO:0005618	P:carbohydrate metabolic process; F:polygalacturonase activity; C:cell wall	EC:3.2; EC:3; EC:3.2.1.15; EC:3.2.1	Glycosylases; Hydrolases; Endo-polygalacturonase; Glycosylases
					C3-V3	15883979	15886389	Boc03g01312.1	mitogen-activated protein kinase 16	492	20	1.69978e-62	73.11	9	P:GO:0000245; P:GO:0016310; P:GO:0035556; P:GO:0050684; F:GO:0000166; F:GO:0004707; C:GO:0005634; C:GO:0005773; C:GO:0005886	P:spliceosomal complex assembly; P:phosphorylation; P:intracellular signal transduction; P:regulation of mRNA processing; F:nucleotide binding; F:MAP kinase activity; C:nucleus; C:vacuole; C:plasma membrane	EC:2.7.1; EC:2.7.11.24; EC:2.7; EC:2	Transferring phosphorus-containing groups; Mitogen-activated protein kinase; Transferring phosphorus-containing groups; Transferases
					C3-V3	15894266	15895827	Boc03g01313.1	exopolygalacturonase clone GBGE184-like	1266	20	0	96.94	3	P:GO:0005975; F:GO:0004650; C:GO:0005618	P:carbohydrate metabolic process; F:polygalacturonase activity; C:cell wall	EC:3.2; EC:3; EC:3.2.1.15; EC:3.2.1	Glycosylases; Hydrolases; Endo-polygalacturonase; Glycosylases
					C3-V3	15924414	15925572	Boc03g01314.1	protein E6	828	20	1.18448e-167	89.41
					C3-V3	15934959	15936623	Boc03g01315.1	protein NUCLEAR FUSION DEFECTIVE 6, chloroplastic/mitochondrial isoform X1	294	20	7.7464e-35	96.87	1	C:GO:0005739	C:mitochondrion
					C3-V3	15937480	15939263	Boc03g01316.1	serine/threonine-protein kinase-like protein At1g28390	1383	20	0	92.17	3	P:GO:0006468; F:GO:0004674; F:GO:0005524	P:protein phosphorylation; F:protein serine/threonine kinase activity; F:ATP binding	EC:2.7.1; EC:2.7; EC:2	Transferring phosphorus-containing groups; Transferring phosphorus-containing groups; Transferases
					C3-V3	15940415	15943209	Boc03g01317.1	MACPF domain-containing protein NSL1-like	1839	20	0	95.68	3	P:GO:0009626; P:GO:2000031; C:GO:0005886	P:plant-type hypersensitive response; P:regulation of salicylic acid mediated signaling pathway; C:plasma membrane
					C3-V3	15957464	15957772	Boc03g01318.1	transmembrane protein	309	20	9.20907e-26	90.58	1	C:GO:0016021	C:integral component of membrane
					C3-V3	15975068	15976265	Boc03g01319.1	ethylene-responsive transcription factor 11-like	519	20	1.86899e-80	80.77	8	P:GO:0006355; P:GO:0009873; P:GO:0010087; P:GO:0051301; F:GO:0000976; F:GO:0003700; F:GO:0005515; C:GO:0005634	P:regulation of transcription, DNA-templated; P:ethylene-activated signaling pathway; P:phloem or xylem histogenesis; P:cell division; F:transcription cis-regulatory region binding; F:DNA-binding transcription factor activity; F:protein binding; C:nucleus
					C3-V3	15989790	15990359	Boc03g01320.1	ethylene-responsive transcription factor 12-like	570	20	2.09598e-116	87.31	7	P:GO:0006355; P:GO:0006952; P:GO:0009873; F:GO:0003677; F:GO:0003700; F:GO:0005515; C:GO:0005634	P:regulation of transcription, DNA-templated; P:defense response; P:ethylene-activated signaling pathway; F:DNA binding; F:DNA-binding transcription factor activity; F:protein binding; C:nucleus
					C3-V3	15995407	16010865	Boc03g01321.1	tyrosine--tRNA ligase 2, cytoplasmic	3267	20	0	88.41	3	P:GO:0006418; F:GO:0004831; F:GO:0005524	P:tRNA aminoacylation for protein translation; F:tyrosine-tRNA ligase activity; F:ATP binding	EC:6.1.1.1; EC:6.1; EC:6.1.1; EC:6	Tyrosine--tRNA ligase; Forming carbon-oxygen bonds; Forming carbon-oxygen bonds; Ligases
					C3-V3	16031050	16032341	Boc03g01322.1	dof zinc finger protein DOF1.4-like	981	20	3.66807e-149	91.78	3	P:GO:0006355; F:GO:0003677; C:GO:0005634	P:regulation of transcription, DNA-templated; F:DNA binding; C:nucleus
					C3-V3	16034438	16034994	Boc03g01323.1	protein-S-isoprenylcysteine O-methyltransferase B	171	20	6.58403e-14	96.92	5	P:GO:0006481; P:GO:0009908; F:GO:0004671; C:GO:0005789; C:GO:0016021	P:C-terminal protein methylation; P:flower development; F:protein C-terminal S-isoprenylcysteine carboxyl O-methyltransferase activity; C:endoplasmic reticulum membrane; C:integral component of membrane	EC:2.1; EC:2.1.1.100; EC:2; EC:2.1.1	Transferring one-carbon groups; Protein-S-isoprenylcysteine O-methyltransferase; Transferases; Transferring one-carbon groups
					C3-V3	16035019	16036362	Boc03g01324.1	protein-S-isoprenylcysteine O-methyltransferase B	261	20	1.40622e-38	88.13	5	P:GO:0006481; P:GO:0009908; F:GO:0004671; C:GO:0005789; C:GO:0016021	P:C-terminal protein methylation; P:flower development; F:protein C-terminal S-isoprenylcysteine carboxyl O-methyltransferase activity; C:endoplasmic reticulum membrane; C:integral component of membrane	EC:2.1; EC:2.1.1.100; EC:2; EC:2.1.1	Transferring one-carbon groups; Protein-S-isoprenylcysteine O-methyltransferase; Transferases; Transferring one-carbon groups
					C3-V3	16041616	16045049	Boc03g01325.1	VQ motif-containing protein 4	702	20	2.77991e-132	84.97	4	P:GO:0043433; P:GO:0051245; F:GO:0005515; C:GO:0005634	P:negative regulation of DNA-binding transcription factor activity; P:negative regulation of cellular defense response; F:protein binding; C:nucleus
					C3-V3	16052401	16053127	Boc03g01326.1	protein RALF-like 4	336	20	1.14351e-63	98.37	6	P:GO:0007267; P:GO:0019722; P:GO:0080092; F:GO:0005179; C:GO:0009506; C:GO:0048046	P:cell-cell signaling; P:calcium-mediated signaling; P:regulation of pollen tube growth; F:hormone activity; C:plasmodesma; C:apoplast
					C3-V3	16062101	16062509	Boc03g01327.1	---NA---	192
					C3-V3	16064091	16064569	Boc03g01328.1	chaperone protein ClpB3, chloroplastic	171	20	2.84414e-14	87.19	6	P:GO:0009408; P:GO:0034605; P:GO:0042026; F:GO:0000166; F:GO:0005524; C:GO:0005737	P:response to heat; P:cellular response to heat; P:protein refolding; F:nucleotide binding; F:ATP binding; C:cytoplasm
					C3-V3	16157052	16160642	Boc03g01329.1	protein SMG7L	2442	20	0	92.03	4	P:GO:0000184; F:GO:0042162; F:GO:0070034; C:GO:0005697	P:nuclear-transcribed mRNA catabolic process, nonsense-mediated decay; F:telomeric DNA binding; F:telomerase RNA binding; C:telomerase holoenzyme complex
					C3-V3	16160629	16161799	Boc03g01330.1	PREDICTED: uncharacterized protein LOC106335627 isoform X1	402	20	2.20812e-89	75.48	1	C:GO:0016020	C:membrane
					C3-V3	16168693	16171860	Boc03g01331.1	PREDICTED: uncharacterized protein LOC106328197 isoform X1	1725	20	0	95.27	1	C:GO:0016021	C:integral component of membrane
					C3-V3	16176257	16177856	Boc03g01332.1	purine permease 1	1065	20	0	95.35	6	P:GO:0010184; P:GO:0015860; P:GO:1904823; F:GO:0005345; F:GO:0015211; C:GO:0005887	P:cytokinin transport; P:purine nucleoside transmembrane transport; P:purine nucleobase transmembrane transport; F:purine nucleobase transmembrane transporter activity; F:purine nucleoside transmembrane transporter activity; C:integral component of plasma membrane	EC:7	Translocases
					C3-V3	16195329	16195616	Boc03g01333.1	purine permease 1	288	20	2.48968e-58	90.22	5	P:GO:0015860; P:GO:1904823; F:GO:0005345; F:GO:0015211; C:GO:0016021	P:purine nucleoside transmembrane transport; P:purine nucleobase transmembrane transport; F:purine nucleobase transmembrane transporter activity; F:purine nucleoside transmembrane transporter activity; C:integral component of membrane	EC:7	Translocases
					C3-V3	16195724	16196077	Boc03g01334.1	purine permease 1	354	20	1.8518e-54	95.22	5	P:GO:0015860; P:GO:1904823; F:GO:0005345; F:GO:0015211; C:GO:0016021	P:purine nucleoside transmembrane transport; P:purine nucleobase transmembrane transport; F:purine nucleobase transmembrane transporter activity; F:purine nucleoside transmembrane transporter activity; C:integral component of membrane	EC:7	Translocases
					C3-V3	16196663	16196995	Boc03g01335.1	purine permease 1	333	20	3.27468e-68	93.19	6	P:GO:0010184; P:GO:0015860; P:GO:1904823; F:GO:0005345; F:GO:0015211; C:GO:0005887	P:cytokinin transport; P:purine nucleoside transmembrane transport; P:purine nucleobase transmembrane transport; F:purine nucleobase transmembrane transporter activity; F:purine nucleoside transmembrane transporter activity; C:integral component of plasma membrane	EC:7	Translocases
					C3-V3	16198773	16204780	Boc03g01336.1	chaperone protein dnaJ 1, mitochondrial isoform X1	1554	20	0	96.13	6	P:GO:0006457; P:GO:0009408; F:GO:0005524; F:GO:0031072; F:GO:0046872; F:GO:0051082	P:protein folding; P:response to heat; F:ATP binding; F:heat shock protein binding; F:metal ion binding; F:unfolded protein binding
					C3-V3	16208930	16209175	Boc03g01337.1	receptor-like kinase TMK3	246	20	3.94129e-27	55.58	9	P:GO:0006468; P:GO:0016310; F:GO:0000166; F:GO:0004672; F:GO:0005524; F:GO:0016301; F:GO:0016740; C:GO:0016020; C:GO:0016021	P:protein phosphorylation; P:phosphorylation; F:nucleotide binding; F:protein kinase activity; F:ATP binding; F:kinase activity; F:transferase activity; C:membrane; C:integral component of membrane
					C3-V3	16214147	16214596	Boc03g01338.1	putative F-box protein At1g50870	450	20	1.94468e-95	83.24	1	C:GO:0016021	C:integral component of membrane
					C3-V3	16214758	16215030	Boc03g01339.1	ROP (rho of plants) guanine nucleotide exchange factor 6	171	20	6.95459e-27	92.43	3	P:GO:0050790; F:GO:0005085; C:GO:0016021	P:regulation of catalytic activity; F:guanyl-nucleotide exchange factor activity; C:integral component of membrane
					C3-V3	16235196	16238149	Boc03g01340.1	unnamed protein product	1695	20	0	87.48	7	P:GO:0006071; P:GO:0006629; P:GO:1902600; F:GO:0008889; F:GO:0015078; C:GO:0016021; C:GO:0033179	P:glycerol metabolic process; P:lipid metabolic process; P:proton transmembrane transport; F:glycerophosphodiester phosphodiesterase activity; F:proton transmembrane transporter activity; C:integral component of membrane; C:proton-transporting V-type ATPase, V0 domain	EC:3.1.4; EC:3.1; EC:3.1.4.46; EC:3; EC:7	Acting on ester bonds; Acting on ester bonds; Glycerophosphodiester phosphodiesterase; Hydrolases; Translocases
					C3-V3	16240969	16241902	Boc03g01341.1	NAC domain-containing protein 5-like isoform X2	420	20	1.22381e-97	73.82	2	P:GO:0006355; F:GO:0003677	P:regulation of transcription, DNA-templated; F:DNA binding
					C3-V3	16247368	16249022	Boc03g01342.1	GEM-like protein 1	774	20	0	95.44
					C3-V3	16251285	16253854	Boc03g01343.1	probable replication factor A 73 kDa subunit	945	20	0	89.63
					C3-V3	16274392	16274736	Boc03g01344.1	probable carboxylesterase 5	345	20	2.53888e-69	91.44	1	F:GO:0052689	F:carboxylic ester hydrolase activity	EC:3.1; EC:3; EC:3.1.1.1	Acting on ester bonds; Hydrolases; Carboxylesterase
					C3-V3	16282225	16283321	Boc03g01345.1	PREDICTED: uncharacterized protein LOC106332800	759	20	5.38715e-133	91.16
					C3-V3	16291251	16291463	Boc03g01346.1	---NA---	213
					C3-V3	16292439	16293416	Boc03g01347.1	cytosolic sulfotransferase 7	978	20	0	92.68	3	P:GO:0051923; F:GO:0008146; C:GO:0005737	P:sulfation; F:sulfotransferase activity; C:cytoplasm	EC:2.8.2; EC:2; EC:2.8	Transferring sulfur-containing groups; Transferases; Transferring sulfur-containing groups
					C3-V3	16293827	16294249	Boc03g01348.1	PREDICTED: uncharacterized protein LOC106334176	423	20	6.77171e-97	83.22	1	C:GO:0016021	C:integral component of membrane
					C3-V3	16295691	16296386	Boc03g01349.1	ethylene-responsive transcription factor ERF087-like	696	20	6.19165e-129	87.1	5	P:GO:0006355; P:GO:0009873; F:GO:0000976; F:GO:0003700; C:GO:0005634	P:regulation of transcription, DNA-templated; P:ethylene-activated signaling pathway; F:transcription cis-regulatory region binding; F:DNA-binding transcription factor activity; C:nucleus
					C3-V3	16299440	16301742	Boc03g01350.1	ubiquitin thioesterase otubain-like	903	20	0	95.35	7	P:GO:0071108; F:GO:0004843; F:GO:0019784; F:GO:0043130; F:GO:0061815; F:GO:1990380; C:GO:0005634	P:protein K48-linked deubiquitination; F:thiol-dependent deubiquitinase; F:NEDD8-specific protease activity; F:ubiquitin binding; F:deubiquitinase, acting on linear ubiquitin; F:Lys48-specific deubiquitinase activity; C:nucleus	EC:3.4; EC:3; EC:3.4.19; EC:3.4.19.12	Acting on peptide bonds (peptidases); Hydrolases; Acting on peptide bonds (peptidases); Ubiquitinyl hydrolase 1
					C3-V3	16323434	16326389	Boc03g01351.1	serine carboxypeptidase-like 45	1386	20	0	97.33	4	P:GO:0006508; F:GO:0004185; C:GO:0005576; C:GO:0005773	P:proteolysis; F:serine-type carboxypeptidase activity; C:extracellular region; C:vacuole	EC:3.4.21; EC:3.4; EC:3.4.16; EC:3	Acting on peptide bonds (peptidases); Acting on peptide bonds (peptidases); Acting on peptide bonds (peptidases); Hydrolases
					C3-V3	16327169	16327907	Boc03g01352.1	hypothetical protein DY000_02008779	210	11	2.5282e-40	94.23
					C3-V3	16331388	16332173	Boc03g01353.1	protein LAX PANICLE 2	786	20	0	95.76
					C3-V3	16343703	16344618	Boc03g01354.1	zinc finger CCCH-type with G patch domain-containing protein	537	20	1.20271e-100	85.17
					C3-V3	16345599	16347887	Boc03g01355.1	U4/U6 small nuclear ribonucleoprotein Prp3-like	1614	20	0	95.23	2	P:GO:0000398; C:GO:0046540	P:mRNA splicing, via spliceosome; C:U4/U6 x U5 tri-snRNP complex
					C3-V3	16348045	16348838	Boc03g01356.1	protein RDM16 isoform X1	549	20	7.36772e-37	82.34	2	P:GO:0000398; C:GO:0046540	P:mRNA splicing, via spliceosome; C:U4/U6 x U5 tri-snRNP complex
					C3-V3	16349755	16351977	Boc03g01357.1	zinc finger protein CONSTANS-LIKE 15-like	1251	20	0	88.46	2	F:GO:0008270; C:GO:0005634	F:zinc ion binding; C:nucleus
					C3-V3	16352113	16355969	Boc03g01358.1	sphingosine-1-phosphate lyase	1635	20	0	97.35	6	P:GO:0019752; P:GO:0030149; F:GO:0008117; F:GO:0030170; C:GO:0005783; C:GO:0016021	P:carboxylic acid metabolic process; P:sphingolipid catabolic process; F:sphinganine-1-phosphate aldolase activity; F:pyridoxal phosphate binding; C:endoplasmic reticulum; C:integral component of membrane	EC:4.1.2; EC:4.1.2.27; EC:4.1; EC:4	Carbon-carbon lyases; Sphinganine-1-phosphate aldolase; Carbon-carbon lyases; Lyases
					C3-V3	16356300	16357275	Boc03g01359.1	nuclear transport factor 2	381	20	7.48931e-89	98.08	4	P:GO:0006606; F:GO:0005515; C:GO:0005737; C:GO:0044613	P:protein import into nucleus; F:protein binding; C:cytoplasm; C:nuclear pore central transport channel
					C3-V3	16363560	16366894	Boc03g01360.1	YTH domain-containing family protein isoform X1	1680	20	0	93.54	3	P:GO:0061157; F:GO:0003729; C:GO:0005737	P:mRNA destabilization; F:mRNA binding; C:cytoplasm
					C3-V3	16366905	16373762	Boc03g01361.1	non-specific lipid transfer protein GPI-anchored 1	588	20	4.53285e-97	92.01	8	P:GO:0006869; P:GO:0042335; P:GO:0050832; F:GO:0008289; C:GO:0005783; C:GO:0009505; C:GO:0016021; C:GO:0046658	P:lipid transport; P:cuticle development; P:defense response to fungus; F:lipid binding; C:endoplasmic reticulum; C:plant-type cell wall; C:integral component of membrane; C:anchored component of plasma membrane
					C3-V3	16383628	16388109	Boc03g01362.1	U-box domain-containing protein 45	2301	20	0	96.5	5	P:GO:0016567; F:GO:0004842; F:GO:0070696; C:GO:0005634; C:GO:0005737	P:protein ubiquitination; F:ubiquitin-protein transferase activity; F:transmembrane receptor protein serine/threonine kinase binding; C:nucleus; C:cytoplasm	EC:2	Transferases
					C3-V3	16398583	16408260	Boc03g01363.1	PREDICTED: uncharacterized protein LOC106335573	3219	20	0	88.27	2	P:GO:0043622; C:GO:0055028	P:cortical microtubule organization; C:cortical microtubule
					C3-V3	16398770	16403166	Boc03g01364.1	probable pre-mRNA-splicing factor ATP-dependent RNA helicase DEAH4	2115	20	0	97.81	7	P:GO:0006397; P:GO:0008380; F:GO:0003723; F:GO:0003724; F:GO:0005524; F:GO:0016787; C:GO:0005681	P:mRNA processing; P:RNA splicing; F:RNA binding; F:RNA helicase activity; F:ATP binding; F:hydrolase activity; C:spliceosomal complex	EC:3.6.4.13; EC:3	RNA helicase; Hydrolases
					C3-V3	16411229	16416225	Boc03g01365.1	calcium-transporting ATPase 1	3054	20	0	98.09	9	P:GO:0070588; F:GO:0005262; F:GO:0005388; F:GO:0005516; F:GO:0005524; F:GO:0046872; C:GO:0005783; C:GO:0005887; C:GO:0009706	P:calcium ion transmembrane transport; F:calcium channel activity; F:P-type calcium transporter activity; F:calmodulin binding; F:ATP binding; F:metal ion binding; C:endoplasmic reticulum; C:integral component of plasma membrane; C:chloroplast inner membrane	EC:7.2.2.10; EC:7	P-type Ca(2+) transporter; Translocases
					C3-V3	16416665	16418773	Boc03g01366.1	interferon-related developmental regulator 1-like	1266	20	0	93.42
					C3-V3	16421524	16421835	Boc03g01367.1	hypothetical protein Bca52824_039040	312	15	6.09324e-68	76.47	1	F:GO:0043130	F:ubiquitin binding
					C3-V3	16422182	16426331	Boc03g01368.1	activating signal cointegrator 1 complex subunit 2 isoform X1	2619	20	0	94.12	1	F:GO:0043130	F:ubiquitin binding
					C3-V3	16427406	16427783	Boc03g01369.1	hypothetical protein DY000_02008760	255	6	3.75243e-37	94
					C3-V3	16428588	16429669	Boc03g01370.1	transcription factor bHLH54	771	20	1.61633e-180	95.55	8	P:GO:0006357; P:GO:0009733; P:GO:0045893; P:GO:0048766; F:GO:0000978; F:GO:0000981; F:GO:0046983; C:GO:0005634	P:regulation of transcription by RNA polymerase II; P:response to auxin; P:positive regulation of transcription, DNA-templated; P:root hair initiation; F:RNA polymerase II cis-regulatory region sequence-specific DNA binding; F:DNA-binding transcription factor activity, RNA polymerase II-specific; F:protein dimerization activity; C:nucleus
					C3-V3	16433027	16434445	Boc03g01371.1	hypothetical protein DY000_02008758	264	20	1.8127e-37	90.7
					C3-V3	16447481	16448650	Boc03g01372.1	zinc finger protein ZAT10-like	702	20	5.59398e-121	94.22	2	P:GO:0006355; F:GO:0003700	P:regulation of transcription, DNA-templated; F:DNA-binding transcription factor activity
					C3-V3	16455781	16457213	Boc03g01373.1	PREDICTED: uncharacterized protein LOC106331927 isoform X2	927	20	0	93.14	3	P:GO:0015031; P:GO:0048193; C:GO:0016021	P:protein transport; P:Golgi vesicle transport; C:integral component of membrane
					C3-V3	16457205	16458403	Boc03g01374.1	protein TRIGALACTOSYLDIACYLGLYCEROL 5, chloroplastic	261	20	4.37858e-13	95.16	1	C:GO:0016021	C:integral component of membrane
					C3-V3	16458935	16460776	Boc03g01375.1	lipase, putative (DUF620)	1320	20	0	98.16	1	C:GO:0016021	C:integral component of membrane
					C3-V3	16495140	16499590	Boc03g01376.1	transcription factor bHLH110 isoform X1	1332	20	0	97.09	5	P:GO:0006357; F:GO:0000978; F:GO:0000981; F:GO:0046983; C:GO:0005634	P:regulation of transcription by RNA polymerase II; F:RNA polymerase II cis-regulatory region sequence-specific DNA binding; F:DNA-binding transcription factor activity, RNA polymerase II-specific; F:protein dimerization activity; C:nucleus
					C3-V3	16512722	16514080	Boc03g01377.1	splicing factor U2af small subunit A	870	20	2.8698e-110	89.97	9	P:GO:0000398; P:GO:0048573; F:GO:0003677; F:GO:0005515; F:GO:0030628; F:GO:0046872; C:GO:0005681; C:GO:0016607; C:GO:0089701	P:mRNA splicing, via spliceosome; P:photoperiodism, flowering; F:DNA binding; F:protein binding; F:pre-mRNA 3'-splice site binding; F:metal ion binding; C:spliceosomal complex; C:nuclear speck; C:U2AF complex
					C3-V3	16514890	16517689	Boc03g01378.1	cyclin-T1-3 isoform X1	963	20	0	96.42	6	P:GO:0006357; P:GO:0032786; P:GO:0045737; P:GO:0051301; F:GO:0061575; C:GO:0008024	P:regulation of transcription by RNA polymerase II; P:positive regulation of DNA-templated transcription, elongation; P:positive regulation of cyclin-dependent protein serine/threonine kinase activity; P:cell division; F:cyclin-dependent protein serine/threonine kinase activator activity; C:cyclin/CDK positive transcription elongation factor complex	EC:2.7.1	Transferring phosphorus-containing groups
					C3-V3	16523236	16525808	Boc03g01379.1	omega-hydroxypalmitate O-feruloyl transferase	1326	20	0	95.82	1	F:GO:0016747	F:acyltransferase activity, transferring groups other than amino-acyl groups	EC:2.3; EC:2; EC:2.3.1	Acyltransferases; Transferases; Acyltransferases
					C3-V3	16550492	16552871	Boc03g01380.1	probable beta-1,4-xylosyltransferase IRX9H	1158	20	0	95.78	7	P:GO:0009834; P:GO:0010417; P:GO:0071555; F:GO:0015018; F:GO:0042285; C:GO:0000139; C:GO:0016021	P:plant-type secondary cell wall biogenesis; P:glucuronoxylan biosynthetic process; P:cell wall organization; F:galactosylgalactosylxylosylprotein 3-beta-glucuronosyltransferase activity; F:xylosyltransferase activity; C:Golgi membrane; C:integral component of membrane	EC:2.4.2; EC:2.4; EC:2; EC:2.4.1.17; EC:2.4.1.135; EC:2.4.1	Glycosyltransferases; Glycosyltransferases; Transferases; Glucuronosyltransferase; Galactosylgalactosylxylosylprotein 3-beta-glucuronosyltransferase; Glycosyltransferases
					C3-V3	16558132	16559091	Boc03g01381.1	Cysteine/Histidine-rich C1 domain family protein	960	20	0	80.97	1	F:GO:0046872	F:metal ion binding
					C3-V3	16572408	16573052	Boc03g01382.1	phosphoribosylamine--glycine ligase, chloroplastic isoform X2	645	20	1.0256e-104	82.41	5	P:GO:0006189; P:GO:0009113; F:GO:0004637; F:GO:0005524; F:GO:0046872	P:'de novo' IMP biosynthetic process; P:purine nucleobase biosynthetic process; F:phosphoribosylamine-glycine ligase activity; F:ATP binding; F:metal ion binding	EC:6.3; EC:6.3.4.13; EC:6	Forming carbon-nitrogen bonds; Phosphoribosylamine--glycine ligase; Ligases
					C3-V3	16593518	16597028	Boc03g01383.1	PREDICTED: symplekin-like, partial	897	20	9.93665e-169	90.94	3	P:GO:0006378; P:GO:0071333; C:GO:0005847	P:mRNA polyadenylation; P:cellular response to glucose stimulus; C:mRNA cleavage and polyadenylation specificity factor complex
					C3-V3	16598236	16598415	Boc03g01384.1	unnamed protein product	180	20	5.19344e-33	88.17	1	F:GO:0046872	F:metal ion binding
					C3-V3	16624112	16626041	Boc03g01385.1	FKBP-type peptidyl-prolyl cis-trans isomerase	789	20	0	70.47	2	P:GO:0000413; F:GO:0003755	P:protein peptidyl-prolyl isomerization; F:peptidyl-prolyl cis-trans isomerase activity	EC:5.2.1.8; EC:5.2; EC:5	Peptidylprolyl isomerase; Cis-trans-isomerases; Isomerases
					C3-V3	16627019	16630292	Boc03g01386.1	RNA polymerase II degradation factor 1-like isoform X2	2253	20	0	82.45
					C3-V3	16667230	16668133	Boc03g01387.1	F-box protein SKP2A	531	20	3.19689e-70	63.12	1	P:GO:0009987	P:cellular process
					C3-V3	16668153	16668341	Boc03g01388.1	F-box protein SKP2A	189	20	1.60177e-35	98.07	8	P:GO:0010311; P:GO:0016567; P:GO:0031146; P:GO:0051781; P:GO:0071365; F:GO:0004842; C:GO:0005634; C:GO:0019005	P:lateral root formation; P:protein ubiquitination; P:SCF-dependent proteasomal ubiquitin-dependent protein catabolic process; P:positive regulation of cell division; P:cellular response to auxin stimulus; F:ubiquitin-protein transferase activity; C:nucleus; C:SCF ubiquitin ligase complex	EC:2	Transferases
					C3-V3	16670765	16671367	Boc03g01389.1	PREDICTED: uncharacterized protein LOC106320802	603	20	3.32192e-92	71.16	2	P:GO:0035556; F:GO:0046872	P:intracellular signal transduction; F:metal ion binding
					C3-V3	16671491	16672306	Boc03g01390.1	hypothetical protein DY000_02008731	816	20	0	79.23	1	C:GO:0016021	C:integral component of membrane
					C3-V3	16672361	16683492	Boc03g01391.1	PREDICTED: LOW QUALITY PROTEIN: uncharacterized protein LOC106335445	3939	20	0	95.2	2	P:GO:0006378; C:GO:0005847	P:mRNA polyadenylation; C:mRNA cleavage and polyadenylation specificity factor complex
					C3-V3	16685662	16687084	Boc03g01392.1	ubiquitin-fold modifier-conjugating enzyme 1	525	20	3.57067e-127	98.51	2	P:GO:1990592; F:GO:0061657	P:protein K69-linked ufmylation; F:UFM1 conjugating enzyme activity	EC:2	Transferases
					C3-V3	16688811	16692397	Boc03g01393.1	protein EXECUTER 2, chloroplastic-like	1920	20	0	94.13	2	P:GO:0010343; C:GO:0042651	P:singlet oxygen-mediated programmed cell death; C:thylakoid membrane
					C3-V3	16693273	16697337	Boc03g01394.1	U3 small nucleolar RNA-associated protein 4 homolog	2379	20	0	96.88	3	P:GO:0010073; P:GO:0035266; C:GO:0016021	P:meristem maintenance; P:meristem growth; C:integral component of membrane
					C3-V3	16698233	16699312	Boc03g01395.1	hypothetical protein Bca52824_039073	1080	20	0	93.09	3	P:GO:0010073; P:GO:0035266; C:GO:0016021	P:meristem maintenance; P:meristem growth; C:integral component of membrane
					C3-V3	16709308	16709688	Boc03g01396.1	pentatricopeptide repeat-containing protein At1g77405	381	20	2.25749e-73	92.06
					C3-V3	16709829	16710353	Boc03g01397.1	sister chromatid cohesion protein PDS5 homolog A isoform X2	300	20	1.08142e-44	97.02	5	P:GO:0006281; P:GO:0007064; P:GO:0051301; C:GO:0000785; C:GO:0005634	P:DNA repair; P:mitotic sister chromatid cohesion; P:cell division; C:chromatin; C:nucleus
					C3-V3	16710575	16713485	Boc03g01398.1	sister chromatid cohesion protein PDS5 homolog A isoform X2	915	20	8.62165e-178	92.87	5	P:GO:0006281; P:GO:0007064; P:GO:0051301; C:GO:0000785; C:GO:0005634	P:DNA repair; P:mitotic sister chromatid cohesion; P:cell division; C:chromatin; C:nucleus
					C3-V3	16713517	16713986	Boc03g01399.1	sister chromatid cohesion protein PDS5 homolog A isoform X2	315	20	2.64982e-69	72.22	2	P:GO:0007049; C:GO:0043229	P:cell cycle; C:intracellular organelle
					C3-V3	16714855	16717484	Boc03g01400.1	unnamed protein product	2511	20	0	71.21	5	P:GO:0045292; F:GO:0003723; C:GO:0005686; C:GO:0071004; C:GO:0071013	P:mRNA cis splicing, via spliceosome; F:RNA binding; C:U2 snRNP; C:U2-type prespliceosome; C:catalytic step 2 spliceosome
					C3-V3	16725399	16726410	Boc03g01401.1	3-isopropylmalate dehydrogenase-like	423	20	3.01863e-86	85.36	6	P:GO:0006511; F:GO:0016616; C:GO:0005634; C:GO:0005737; C:GO:0016021; C:GO:0019773	P:ubiquitin-dependent protein catabolic process; F:oxidoreductase activity, acting on the CH-OH group of donors, NAD or NADP as acceptor; C:nucleus; C:cytoplasm; C:integral component of membrane; C:proteasome core complex, alpha-subunit complex	EC:1.1; EC:1; EC:1.1.1	Acting on the CH-OH group of donors; Oxidoreductases; Acting on the CH-OH group of donors
					C3-V3	16727342	16727620	Boc03g01402.1	PREDICTED: uncharacterized protein LOC106329553	279	20	2.15075e-65	95.59
					C3-V3	16727702	16730735	Boc03g01403.1	protein NPGR1	2109	20	0	95.22	2	F:GO:0005516; C:GO:0005886	F:calmodulin binding; C:plasma membrane
					C3-V3	16731177	16733205	Boc03g01404.1	adenine phosphoribosyltransferase 1-like isoform X2	720	20	9.80179e-153	93.13	5	P:GO:0006166; P:GO:0006168; P:GO:0044209; F:GO:0003999; C:GO:0005829	P:purine ribonucleoside salvage; P:adenine salvage; P:AMP salvage; F:adenine phosphoribosyltransferase activity; C:cytosol	EC:2.4.2; EC:2.4; EC:2; EC:2.4.2.7	Glycosyltransferases; Glycosyltransferases; Transferases; Adenine phosphoribosyltransferase
					C3-V3	16734705	16736995	Boc03g01405.1	probable beta-1,4-xylosyltransferase IRX10	1236	20	0	99.07	7	P:GO:0006486; P:GO:0009834; P:GO:0010417; F:GO:0047517; F:GO:0080116; C:GO:0000139; C:GO:0016021	P:protein glycosylation; P:plant-type secondary cell wall biogenesis; P:glucuronoxylan biosynthetic process; F:1,4-beta-D-xylan synthase activity; F:glucuronoxylan glucuronosyltransferase activity; C:Golgi membrane; C:integral component of membrane	EC:2.4.2; EC:2.4.2.24; EC:2.4; EC:2; EC:2.4.1.17; EC:2.4.1	Glycosyltransferases; 1,4-beta-D-xylan synthase; Glycosyltransferases; Transferases; Glucuronosyltransferase; Glycosyltransferases
					C3-V3	16758772	16759647	Boc03g01406.1	unnamed protein product	234	20	8.45928e-48	94.96	1	P:GO:0008150	P:biological_process
					C3-V3	16759716	16761216	Boc03g01407.1	putative F-box/kelch-repeat protein At1g27420	1038	20	0	96.04
					C3-V3	16761463	16763285	Boc03g01408.1	60S ribosomal protein L17-1	531	20	3.15194e-117	99.09	7	P:GO:0002181; F:GO:0003729; F:GO:0003735; C:GO:0005774; C:GO:0005886; C:GO:0009506; C:GO:0022625	P:cytoplasmic translation; F:mRNA binding; F:structural constituent of ribosome; C:vacuolar membrane; C:plasma membrane; C:plasmodesma; C:cytosolic large ribosomal subunit
					C3-V3	16763500	16764396	Boc03g01409.1	cold shock protein 2	534	20	1.90442e-71	79.5	8	P:GO:0009409; P:GO:0009414; P:GO:0009793; F:GO:0003677; F:GO:0003729; F:GO:0008270; C:GO:0005634; C:GO:0005829	P:response to cold; P:response to water deprivation; P:embryo development ending in seed dormancy; F:DNA binding; F:mRNA binding; F:zinc ion binding; C:nucleus; C:cytosol
					C3-V3	16765534	16766996	Boc03g01410.1	mitochondrial import receptor subunit TOM20-2	621	20	4.04643e-123	86.38	3	P:GO:0045040; C:GO:0005742; C:GO:0016021	P:protein insertion into mitochondrial outer membrane; C:mitochondrial outer membrane translocase complex; C:integral component of membrane
					C3-V3	16770166	16771504	Boc03g01411.1	CRIB domain-containing protein RIC2	405	20	8.57213e-67	83.55
					C3-V3	16773135	16773449	Boc03g01412.1	unnamed protein product	231	1	1.15675e-08	96.77
					C3-V3	16774081	16775430	Boc03g01413.1	squamosa promoter-binding-like protein 10	1023	20	0	90.46	3	F:GO:0003677; F:GO:0046872; C:GO:0005634	F:DNA binding; F:metal ion binding; C:nucleus
					C3-V3	16799290	16800823	Boc03g01414.1	nuclear transport factor 2-like	369	20	2.9698e-86	98.94	3	P:GO:0006606; C:GO:0005737; C:GO:0044613	P:protein import into nucleus; C:cytoplasm; C:nuclear pore central transport channel
					C3-V3	16801865	16802216	Boc03g01415.1	unnamed protein product	165	5	6.98311e-20	98.05	1	C:GO:0016021	C:integral component of membrane
					C3-V3	16802422	16803543	Boc03g01416.1	hypothetical protein Bca52824_039094	399	20	7.04832e-84	94.96	1	C:GO:0016021	C:integral component of membrane
					C3-V3	16804437	16806710	Boc03g01417.1	agamous-like MADS-box protein AGL9 homolog isoform X1	738	20	3.17629e-171	97.35	5	P:GO:0045944; F:GO:0000978; F:GO:0000981; F:GO:0046983; C:GO:0005634	P:positive regulation of transcription by RNA polymerase II; F:RNA polymerase II cis-regulatory region sequence-specific DNA binding; F:DNA-binding transcription factor activity, RNA polymerase II-specific; F:protein dimerization activity; C:nucleus
					C3-V3	16825586	16828999	Boc03g01418.1	hypothetical protein Bca52824_039096	1038	20	0	94.75	1	C:GO:0016021	C:integral component of membrane
					C3-V3	16829694	16830686	Boc03g01419.1	unnamed protein product	639	20	3.50472e-83	74.35
					C3-V3	16839874	16842466	Boc03g01420.1	glucose-6-phosphate 1-dehydrogenase 3, chloroplastic-like	1779	20	0	95.68	4	P:GO:0006006; P:GO:0006098; F:GO:0004345; F:GO:0050661	P:glucose metabolic process; P:pentose-phosphate shunt; F:glucose-6-phosphate dehydrogenase activity; F:NADP binding	EC:1.1; EC:1; EC:1.1.1; EC:1.1.1.49	Acting on the CH-OH group of donors; Oxidoreductases; Acting on the CH-OH group of donors; Glucose-6-phosphate dehydrogenase (NADP(+))
					C3-V3	16842928	16843539	Boc03g01421.1	putative F-box/kelch-repeat protein At1g27420	513	20	2.97338e-103	89.06
					C3-V3	16843565	16844151	Boc03g01422.1	putative F-box/kelch-repeat protein At1g27420	498	20	2.60169e-87	94.75
					C3-V3	16845497	16846941	Boc03g01423.1	putative F-box/kelch-repeat protein At1g27420	1050	20	0	89.34
					C3-V3	16847665	16848291	Boc03g01424.1	putative F-box/kelch-repeat protein At1g27420 isoform X1	492	20	9.80344e-86	70.93	1	F:GO:0000166	F:nucleotide binding
					C3-V3	16848297	16848697	Boc03g01425.1	putative F-box/kelch-repeat protein At1g27420	333	20	8.12464e-73	86.64
					C3-V3	16854623	16856941	Boc03g01426.1	nuclear pore complex protein NUP54	1173	20	0	94.14	5	P:GO:0006607; P:GO:0006999; P:GO:0036228; F:GO:0017056; C:GO:0044613	P:NLS-bearing protein import into nucleus; P:nuclear pore organization; P:protein localization to nuclear inner membrane; F:structural constituent of nuclear pore; C:nuclear pore central transport channel
					C3-V3	16857183	16860981	Boc03g01427.1	U-box domain-containing protein 6-like	2292	20	0	93.75	5	P:GO:0007166; P:GO:0016567; F:GO:0004842; C:GO:0005634; C:GO:0005737	P:cell surface receptor signaling pathway; P:protein ubiquitination; F:ubiquitin-protein transferase activity; C:nucleus; C:cytoplasm	EC:2	Transferases
					C3-V3	16861179	16862708	Boc03g01428.1	uncharacterized membrane protein YuiD-like	501	20	1.70643e-102	98.71	1	C:GO:0016021	C:integral component of membrane
					C3-V3	16875301	16877837	Boc03g01429.1	3-oxoacyl-[acyl-carrier-protein] reductase 2, chloroplastic isoform X2	960	20	0	92.12	6	P:GO:0030497; F:GO:0004316; F:GO:0051287; F:GO:0102131; F:GO:0102132; C:GO:0009507	P:fatty acid elongation; F:3-oxoacyl-[acyl-carrier-protein] reductase (NADPH) activity; F:NAD binding; F:3-oxo-glutaryl-[acp] methyl ester reductase activity; F:3-oxo-pimeloyl-[acp] methyl ester reductase activity; C:chloroplast	EC:2.3.1.85; EC:1.1; EC:2.3; EC:1; EC:2; EC:1.1.1; EC:1.1.1.100; EC:2.3.1	Fatty-acid synthase system; Acting on the CH-OH group of donors; Acyltransferases; Oxidoreductases; Transferases; Acting on the CH-OH group of donors; 3-oxoacyl-[acyl-carrier-protein] reductase; Acyltransferases
					C3-V3	16878034	16878219	Boc03g01430.1	hypothetical protein Bca52824_039112	186	20	5.83331e-16	86.52	6	P:GO:0006633; F:GO:0004316; F:GO:0051287; F:GO:0102131; F:GO:0102132; C:GO:0009507	P:fatty acid biosynthetic process; F:3-oxoacyl-[acyl-carrier-protein] reductase (NADPH) activity; F:NAD binding; F:3-oxo-glutaryl-[acp] methyl ester reductase activity; F:3-oxo-pimeloyl-[acp] methyl ester reductase activity; C:chloroplast	EC:2.3.1.85; EC:1.1; EC:2.3; EC:1; EC:2; EC:1.1.1; EC:1.1.1.100; EC:2.3.1	Fatty-acid synthase system; Acting on the CH-OH group of donors; Acyltransferases; Oxidoreductases; Transferases; Acting on the CH-OH group of donors; 3-oxoacyl-[acyl-carrier-protein] reductase; Acyltransferases
					C3-V3	16886547	16888147	Boc03g01431.1	RING-H2 finger protein ATL47-like	753	20	0	97.55	3	P:GO:0016567; F:GO:0004386; F:GO:0061630	P:protein ubiquitination; F:helicase activity; F:ubiquitin protein ligase activity	EC:2	Transferases
					C3-V3	16897061	16903728	Boc03g01432.1	putative ciliary rootlet coiled-coil protein 2	5046	20	0	92.53
					C3-V3	16903820	16907565	Boc03g01433.1	T-complex protein 1 subunit epsilon	1608	20	0	99.31	6	P:GO:0006457; F:GO:0005524; F:GO:0051082; C:GO:0005832; C:GO:0005886; C:GO:0009506	P:protein folding; F:ATP binding; F:unfolded protein binding; C:chaperonin-containing T-complex; C:plasma membrane; C:plasmodesma
					C3-V3	16911462	16912216	Boc03g01434.1	probable LRR receptor-like serine/threonine-protein kinase At4g36180	633	20	3.11924e-140	90.73	1	C:GO:0016021	C:integral component of membrane
					C3-V3	16921655	16925922	Boc03g01435.1	probable LRR receptor-like serine/threonine-protein kinase At4g36180	1011	20	0	87.09	2	P:GO:0016310; F:GO:0016301	P:phosphorylation; F:kinase activity	EC:2.7; EC:2	Transferring phosphorus-containing groups; Transferases
					C3-V3	16926037	16926770	Boc03g01436.1	leukocyte receptor cluster member 1 homolog	345	20	3.95731e-32	94.09
					C3-V3	16953457	16954043	Boc03g01437.1	---NA---	354
					C3-V3	16967945	16968724	Boc03g01438.1	unnamed protein product	411	20	2.32365e-72	81.28
					C3-V3	16978209	16979679	Boc03g01439.1	protein JINGUBANG	1269	20	0	96.21
					C3-V3	17000295	17000555	Boc03g01440.1	hypothetical protein Bca52824_039122	261	20	5.60606e-46	93.19
					C3-V3	17000628	17001044	Boc03g01441.1	hypothetical protein DY000_02008663	417	20	7.27157e-86	87.88
					C3-V3	17001095	17003141	Boc03g01442.1	paramyosin	1182	20	0	92.1	3	P:GO:0045324; F:GO:0005515; C:GO:0043229	P:late endosome to vacuole transport; F:protein binding; C:intracellular organelle
					C3-V3	17003780	17004199	Boc03g01443.1	probable E3 ubiquitin-protein ligase XERICO	420	20	2.35403e-56	88.25
					C3-V3	17008941	17009541	Boc03g01444.1	DEAD-box ATP-dependent RNA helicase-like protein	258	20	2.1224e-38	83.11	2	P:GO:0008150; F:GO:0004386	P:biological_process; F:helicase activity
					C3-V3	17010731	17011228	Boc03g01445.1	hypothetical protein IGI04_032017	312	19	1.67581e-29	78.31
D134_C03_17067147					C3-V3	17071397	17073343	Boc03g01446.1	unnamed protein product	717	20	1.68651e-139	93.38
				D134_C03_35229606	C3-V3	35228399	35230379	Boc03g02305.1	hypothetical protein DY000_02005719	441	20	1.4e-62	0.8581
				3A	C3-V3	35229711	35232576	Boc03g02306.1	protein ecdysoneless homolog	2031	20	0	0.891		GO:0005634	nucleus
				C03 / Rcr_C03-3	C3-V3	35276086	35276373	Boc03g02307.1	protein SKIP34	288	20	6e-36	0.8841
					C3-V3	35276550	35279514	Boc03g02308.1	putative U-box domain-containing protein 50	2391	20	0	0.9466		GO:0004672;GO:0004842;GO:0005524;GO:0006468;GO:0016567	protein kinase activity;ubiquitin-protein transferase activity;ATP binding;protein phosphorylation;protein ubiquitination	EC:2.7.1;EC:2.7;EC:2	Transferring phosphorus-containing groups;Transferring phosphorus-containing groups;Transferases
					C3-V3	35293582	35293816	Boc03g02309.1	peptide chain release factor APG3, chloroplastic-like	207	20	6.5e-16	0.9858
					C3-V3	35305304	35309107	Boc03g02310.1	AP2-like ethylene-responsive transcription factor AIL7	1368	20	0	0.8812		GO:0003677;GO:0003700;GO:0005634;GO:0006355;GO:0010311;GO:0010492;GO:0016021;GO:0060772;GO:0060774;GO:1990110	DNA binding;DNA-binding transcription factor activity;nucleus;regulation of transcription, DNA-templated;lateral root formation;maintenance of shoot apical meristem identity;integral component of membrane;leaf phyllotactic patterning;auxin mediated signaling pathway involved in phyllotactic patterning;callus formation
					C3-V3	35308367	35311580	Boc03g02311.1	receptor-like cytosolic serine/threonine-protein kinase RBK1	1368	20	0	0.9443		GO:0004674;GO:0005524;GO:0006468	protein serine/threonine kinase activity;ATP binding;protein phosphorylation	EC:2.7.1;EC:2.7;EC:2	Transferring phosphorus-containing groups;Transferring phosphorus-containing groups;Transferases
					C3-V3	35313787	35316485	Boc03g02312.1	transcription initiation factor TFIID subunit	1806	20	0	0.8863		GO:0003743;GO:0006413;GO:0046982	translation initiation factor activity;translational initiation;protein heterodimerization activity
					C3-V3	35317263	35318222	Boc03g02313.1	pentatricopeptide repeat-containing protein At5g65570	960	20	0	0.9538		GO:0008270	zinc ion binding
					C3-V3	35368969	35369726	Boc03g02314.1	unnamed protein product, partial	696	20	1.2e-116	0.9516
					C3-V3	35408600	35410633	Boc03g02315.1	vesicle-fusing ATPase	867	20	0	0.9675		GO:0005524;GO:0005795;GO:0006891;GO:0016887;GO:0035494;GO:0043001;GO:0046872;GO:0048211	ATP binding;Golgi stack;intra-Golgi vesicle-mediated transport;ATP hydrolysis activity;SNARE complex disassembly;Golgi to plasma membrane protein transport;metal ion binding;Golgi vesicle docking	EC:3.6.1;EC:3.6;EC:3	Acting on acid anhydrides;Acting on acid anhydrides;Hydrolases
					C3-V3	35416891	35417578	Boc03g02316.1	pentatricopeptide repeat-containing protein At5g65560	612	20	6e-139	0.8603
					C3-V3	35417624	35418142	Boc03g02317.1	pentatricopeptide repeat-containing protein At5g65560-like	519	20	2.7e-118	0.9404
					C3-V3	35466749	35468430	Boc03g02318.1	pentatricopeptide repeat-containing protein At5g65560	1542	20	0	0.8369		GO:0016021	integral component of membrane
					C3-V3	35481040	35484501	Boc03g02319.1	pentatricopeptide repeat-containing protein At5g65560	2718	20	0	0.9335		GO:0016021	integral component of membrane
					C3-V3	35484665	35486957	Boc03g02320.1	pentatricopeptide repeat-containing protein At5g65570	2151	20	0	0.9446		GO:0008270	zinc ion binding
					C3-V3	35492843	35493763	Boc03g02321.1	dof zinc finger protein DOF5.7-like	921	20	0	0.9149		GO:0003700;GO:0005634;GO:0010052;GO:0010118;GO:0043565;GO:0045893;GO:0046872;GO:1902066	DNA-binding transcription factor activity;nucleus;guard cell differentiation;stomatal movement;sequence-specific DNA binding;positive regulation of transcription, DNA-templated;metal ion binding;regulation of cell wall pectin metabolic process
					C3-V3	35501095	35503394	Boc03g02322.1	L-type lectin-domain containing receptor kinase IX.2	1995	20	0	0.9012		GO:0002229;GO:0004675;GO:0004712;GO:0005515;GO:0005524;GO:0005886;GO:0006468;GO:0007178;GO:0009862;GO:0010726;GO:0010942;GO:0016021;GO:0030246;GO:0106310;GO:0140426;GO:1900426	defense response to oomycetes;transmembrane receptor protein serine/threonine kinase activity;protein serine/threonine/tyrosine kinase activity;protein binding;ATP binding;plasma membrane;protein phosphorylation;transmembrane receptor protein serine/threonine kinase signaling pathway;systemic acquired resistance, salicylic acid mediated signaling pathway;positive regulation of hydrogen peroxide m…	EC:2.7.1;EC:2.7.12.1;EC:2.7;EC:2;EC:2.7.11.30	Transferring phosphorus-containing groups;Dual-specificity kinase;Transferring phosphorus-containing groups;Transferases;Receptor protein serine/threonine kinase
					C3-V3	35506813	35507299	Boc03g02323.1	predicted protein	348	20	1.7e-56	0.8432		GO:0016021;GO:0030246	integral component of membrane;carbohydrate binding
					C3-V3	35508233	35514751	Boc03g02324.1	probable cytosolic oligopeptidase A	2427	20	0	0.9602		GO:0004222;GO:0005759;GO:0006508;GO:0006518;GO:0009570;GO:0046872	metalloendopeptidase activity;mitochondrial matrix;proteolysis;peptide metabolic process;chloroplast stroma;metal ion binding	EC:3.4.24;EC:3.4;EC:3	Acting on peptide bonds (peptidases);Acting on peptide bonds (peptidases);Hydrolases
					C3-V3	35512312	35514749	Boc03g02325.1	transcription factor GTE7	1671	20	0	0.8694
					C3-V3	35600796	35602989	Boc03g02326.1	transcription factor bHLH93	1080	20	0	0.948		GO:0003700;GO:0005634;GO:0006355;GO:0010371;GO:0043565;GO:0045487;GO:0046983	DNA-binding transcription factor activity;nucleus;regulation of transcription, DNA-templated;regulation of gibberellin biosynthetic process;sequence-specific DNA binding;gibberellin catabolic process;protein dimerization activity
					C3-V3	35616655	35617672	Boc03g02327.1	PREDICTED: uncharacterized protein At5g65660	426	20	8.8e-72	0.975		GO:0016021	integral component of membrane
					C3-V3	35642023	35644533	Boc03g02328.1	auxin-responsive protein IAA9	990	20	0	0.9266		GO:0000976;GO:0003700;GO:0005515;GO:0005634;GO:0006355;GO:0009734	transcription cis-regulatory region binding;DNA-binding transcription factor activity;protein binding;nucleus;regulation of transcription, DNA-templated;auxin-activated signaling pathway
					C3-V3	35648457	35648939	Boc03g02329.1	thionin-like protein 1	360	20	6.6e-60	0.9695
					C3-V3	35649532	35651450	Boc03g02330.1	suppressor of Mek1-like isoform X2	1845	20	0	0.7774
					C3-V3	35678181	35678537	Boc03g02331.1	histidinol dehydrogenase, chloroplastic-like	357	20	7.9e-81	0.9694		GO:0000105;GO:0004399;GO:0005829;GO:0009507;GO:0046872;GO:0051287	histidine biosynthetic process;histidinol dehydrogenase activity;cytosol;chloroplast;metal ion binding;NAD binding	EC:1.1;EC:1;EC:1.1.1.23;EC:1.1.1	Acting on the CH-OH group of donors;Oxidoreductases;Histidinol dehydrogenase;Acting on the CH-OH group of donors
					C3-V3	35678549	35678958	Boc03g02332.1	histidinol dehydrogenase, chloroplastic	174	20	1.5e-29	0.9363		GO:0000105;GO:0004399;GO:0005829;GO:0009507;GO:0046872;GO:0051287	histidine biosynthetic process;histidinol dehydrogenase activity;cytosol;chloroplast;metal ion binding;NAD binding	EC:1.1;EC:1;EC:1.1.1.23;EC:1.1.1	Acting on the CH-OH group of donors;Oxidoreductases;Histidinol dehydrogenase;Acting on the CH-OH group of donors
					C3-V3	35682779	35685287	Boc03g02333.1	probable E3 ubiquitin-protein ligase WAVH2	2136	20	0	0.8949		GO:0009630;GO:0048364	gravitropism;root development
					C3-V3	35703635	35706802	Boc03g02334.1	phosphoenolpyruvate carboxykinase (ATP)	2001	20	0	0.9834		GO:0004612;GO:0005524;GO:0005829;GO:0006094;GO:0016301;GO:0016310;GO:0046872	phosphoenolpyruvate carboxykinase (ATP) activity;ATP binding;cytosol;gluconeogenesis;kinase activity;phosphorylation;metal ion binding	EC:4.1.1;EC:4.1;EC:4.1.1.49;EC:2.7;EC:2;EC:4;EC:4.1.1.32	Carbon-carbon lyases;Carbon-carbon lyases;Phosphoenolpyruvate carboxykinase (ATP);Transferring phosphorus-containing groups;Transferases;Lyases;Phosphoenolpyruvate carboxykinase (GTP)
					C3-V3	35707201	35709935	Boc03g02335.1	probable sphingolipid transporter spinster homolog 1	1488	20	0	0.9561		GO:0005765;GO:0006869;GO:0009507;GO:0016021;GO:0016757;GO:0019252;GO:0022857;GO:0031902;GO:0055085	lysosomal membrane;lipid transport;chloroplast;integral component of membrane;glycosyltransferase activity;starch biosynthetic process;transmembrane transporter activity;late endosome membrane;transmembrane transport	EC:2.4;EC:2;EC:7	Glycosyltransferases;Transferases;n/a
					C3-V3	35712904	35713512	Boc03g02336.1	probable starch synthase 4, chloroplastic/amyloplastic	255	20	1.2e-47	0.9112		GO:0009507;GO:0016021;GO:0016757;GO:0019252	chloroplast;integral component of membrane;glycosyltransferase activity;starch biosynthetic process	EC:2.4;EC:2	Glycosyltransferases;Transferases
					C3-V3	35740801	35744928	Boc03g02337.1	probable starch synthase 4, chloroplastic/amyloplastic	1989	20	0	0.9379		GO:0009507;GO:0016021;GO:0016757;GO:0019252	chloroplast;integral component of membrane;glycosyltransferase activity;starch biosynthetic process	EC:2.4;EC:2	Glycosyltransferases;Transferases
					C3-V3	35755857	35759340	Boc03g02338.1	leucine-rich repeat receptor-like serine/threonine-protein kinase BAM1	2994	20	0	0.981		GO:0004674;GO:0004712;GO:0005524;GO:0005886;GO:0006468;GO:0009755;GO:0009934;GO:0010075;GO:0016021;GO:0030154;GO:0033612;GO:0042802;GO:0043621;GO:0048229;GO:0048437;GO:0106310	protein serine/threonine kinase activity;protein serine/threonine/tyrosine kinase activity;ATP binding;plasma membrane;protein phosphorylation;hormone-mediated signaling pathway;regulation of meristem structural organization;regulation of meristem growth;integral component of membrane;cell differentiation;receptor serine/threonine kinase binding;identical protein binding;protein self-association;…	EC:2.7.1;EC:2.7.12.1;EC:2.7;EC:2	Transferring phosphorus-containing groups;Dual-specificity kinase;Transferring phosphorus-containing groups;Transferases
					C3-V3	35775443	35776916	Boc03g02339.1	probable xyloglucan endotransglucosylase/hydrolase protein 6	858	20	0	0.9714		GO:0004553;GO:0009414;GO:0010411;GO:0016021;GO:0016762;GO:0042546;GO:0048046;GO:0071555	hydrolase activity, hydrolyzing O-glycosyl compounds;response to water deprivation;xyloglucan metabolic process;integral component of membrane;xyloglucan:xyloglucosyl transferase activity;cell wall biogenesis;apoplast;cell wall organization	EC:3.2;EC:2.4.1.207;EC:2.4;EC:2;EC:3;EC:2.4.1;EC:3.2.1	Glycosylases;Xyloglucan:xyloglucosyl transferase;Glycosyltransferases;Transferases;Hydrolases;Glycosyltransferases;Glycosylases
					C3-V3	35777730	35779408	Boc03g02340.1	E3 ubiquitin-protein ligase FANCL isoform X1	906	20	0	0.9323		GO:0006513;GO:0036297;GO:0043240;GO:0046872;GO:0061630	protein monoubiquitination;interstrand cross-link repair;Fanconi anaemia nuclear complex;metal ion binding;ubiquitin protein ligase activity	EC:2	Transferases
					C3-V3	35779633	35783974	Boc03g02341.1	2-oxoglutarate dehydrogenase, mitochondrial	3048	20	0	0.9785		GO:0004591;GO:0005739;GO:0006099;GO:0030976;GO:0045252	oxoglutarate dehydrogenase (succinyl-transferring) activity;mitochondrion;tricarboxylic acid cycle;thiamine pyrophosphate binding;oxoglutarate dehydrogenase complex	EC:1.2;EC:1;EC:1.2.4;EC:1.2.4.2	Acting on the aldehyde or oxo group of donors;Oxidoreductases;Acting on the aldehyde or oxo group of donors;Oxoglutarate dehydrogenase (succinyl-transferring)
					C3-V3	35784297	35787162	Boc03g02342.1	lysosomal Pro-X carboxypeptidase	1521	20	0	0.9663		GO:0004180;GO:0004591;GO:0006099;GO:0006508;GO:0008236;GO:0008239;GO:0030976	carboxypeptidase activity;oxoglutarate dehydrogenase (succinyl-transferring) activity;tricarboxylic acid cycle;proteolysis;serine-type peptidase activity;dipeptidyl-peptidase activity;thiamine pyrophosphate binding	EC:1.2;EC:3.4;EC:3.4.14.1;EC:1;EC:3;EC:3.4.14.5;EC:3.4.14.4;EC:3.4.14.2;EC:1.2.4;EC:1.2.4.2	Acting on the aldehyde or oxo group of donors;Acting on peptide bonds (peptidases);Dipeptidyl-peptidase I;Oxidoreductases;Hydrolases;Dipeptidyl-peptidase IV;Dipeptidyl-peptidase III;Dipeptidyl-peptidase II;Acting on the aldehyde or oxo group of donors;Oxoglutarate dehydrogenase (succinyl-transferring)
					C3-V3	35787519	35791911	Boc03g02343.1	protein CROWDED NUCLEI 4-like	2988	20	0	0.9348		GO:0005515;GO:0005652;GO:0005654;GO:0005737;GO:0006974;GO:0006997;GO:0010369;GO:0031965;GO:0097298	protein binding;nuclear lamina;nucleoplasm;cytoplasm;cellular response to DNA damage stimulus;nucleus organization;chromocenter;nuclear membrane;regulation of nucleus size
					C3-V3	35801738	35803095	Boc03g02344.1	transcription factor RAX3-like	1107	20	0	0.9426		GO:0005634;GO:0009414;GO:1900034	nucleus;response to water deprivation;regulation of cellular response to heat
					C3-V3	35835125	35836748	Boc03g02345.1	1-aminocyclopropane-1-carboxylate synthase 5	1413	20	0	0.9963		GO:0003824;GO:0009058;GO:0030170	catalytic activity;biosynthetic process;pyridoxal phosphate binding
					C3-V3	35851446	35852714	Boc03g02346.1	probable pectin methylesterase CGR3	786	20	0	0.9759		GO:0008168;GO:0016021;GO:0045488	methyltransferase activity;integral component of membrane;pectin metabolic process	EC:2.1;EC:2;EC:2.1.1	Transferring one-carbon groups;Transferases;Transferring one-carbon groups
					C3-V3	35853402	35855291	Boc03g02347.1	putative pentatricopeptide repeat-containing protein At5g65820	1890	20	0	0.9326
					C3-V3	35857734	35859274	Boc03g02348.1	protein arginine N-methyltransferase 2	981	20	0	0.9817		GO:0005634;GO:0005737;GO:0016274;GO:0035246	nucleus;cytoplasm;protein-arginine N-methyltransferase activity;peptidyl-arginine N-methylation	EC:2.1;EC:2;EC:2.1.1	Transferring one-carbon groups;Transferases;Transferring one-carbon groups
					C3-V3	35861393	35862787	Boc03g02349.1	Ferredoxin--nitrite reductase, chloroplastic	360	20	2.7e-61	0.8431		GO:0009570;GO:0020037;GO:0042128;GO:0046872;GO:0048307;GO:0050421;GO:0051539	chloroplast stroma;heme binding;nitrate assimilation;metal ion binding;ferredoxin-nitrite reductase activity;nitrite reductase (NO-forming) activity;4 iron, 4 sulfur cluster binding	EC:1.7.2.1;EC:1.7.2;EC:1.7.7;EC:1;EC:1.7;EC:1.7.7.1	Nitrite reductase (NO-forming);Acting on other nitrogenous compounds as donors;Acting on other nitrogenous compounds as donors;Oxidoreductases;Acting on other nitrogenous compounds as donors;Ferredoxin--nitrite reductase
					C3-V3	35873377	35873883	Boc03g02350.1	basic leucine zipper 4	507	20	8.4e-105	0.8444		GO:0000976;GO:0003700;GO:0005634;GO:0045893	transcription cis-regulatory region binding;DNA-binding transcription factor activity;nucleus;positive regulation of transcription, DNA-templated
					C3-V3	35890810	35891495	Boc03g02351.1	phytosulfokines 5	237	20	1.8e-34	0.914		GO:0005576;GO:0007165;GO:0008083;GO:0008283;GO:0016021;GO:0030154	extracellular region;signal transduction;growth factor activity;cell population proliferation;integral component of membrane;cell differentiation
					C3-V3	35892409	35893194	Boc03g02352.1	transmembrane protein	168	20	4.3e-08	0.9728		GO:0016021	integral component of membrane
					C3-V3	35908632	35911448	Boc03g02353.1	ACT domain-containing protein ACR1	1434	20	0	0.971
					C3-V3	35920667	35924135	Boc03g02354.1	DEAD-box ATP-dependent RNA helicase 27	1743	20	0	0.9296		GO:0000463;GO:0003723;GO:0003724;GO:0005524;GO:0005730;GO:0016887	maturation of LSU-rRNA from tricistronic rRNA transcript (SSU-rRNA, 5.8S rRNA, LSU-rRNA);RNA binding;RNA helicase activity;ATP binding;nucleolus;ATP hydrolysis activity	EC:3.6.1;EC:3.6.4.13;EC:3.6;EC:3	Acting on acid anhydrides;RNA helicase;Acting on acid anhydrides;Hydrolases
					C3-V3	35923244	35925249	Boc03g02355.1	hypothetical protein DY000_02005643	1251	20	0	0.9058
					C3-V3	35936099	35938216	Boc03g02356.1	unnamed protein product	954	20	2.9e-176	0.8789
					C3-V3	35939312	35940887	Boc03g02357.1	RNA polymerase I-specific transcription initiation factor RRN3 isoform X3	921	20	1e-120	0.6875
					C3-V3	35942347	35944429	Boc03g02358.1	ruvB-like 2	1401	20	0	0.9879		GO:0000492;GO:0000812;GO:0005524;GO:0006338;GO:0006357;GO:0016573;GO:0016887;GO:0031011;GO:0032508;GO:0035267;GO:0043139;GO:0097255	box C/D snoRNP assembly;Swr1 complex;ATP binding;chromatin remodeling;regulation of transcription by RNA polymerase II;histone acetylation;ATP hydrolysis activity;Ino80 complex;DNA duplex unwinding;NuA4 histone acetyltransferase complex;5'-3' DNA helicase activity;R2TP complex	EC:3.6.1;EC:3.6.4.12;EC:3.6;EC:3	Acting on acid anhydrides;DNA helicase;Acting on acid anhydrides;Hydrolases
					C3-V3	35945507	35946692	Boc03g02359.1	PREDICTED: uncharacterized protein LOC106333075	552	20	5.9e-91	0.9068
					C3-V3	35947933	35950325	Boc03g02360.1	transmembrane protein (DUF2215)	1458	20	0	0.9593		GO:0005637;GO:0016021	nuclear inner membrane;integral component of membrane
					C3-V3	35951151	35951804	Boc03g02361.1	unnamed protein product	303	1	0.00018	0.7857
					C3-V3	35951868	35953324	Boc03g02362.1	NADH dehydrogenase [ubiquinone] iron-sulfur protein 4, mitochondrial	453	20	4e-106	0.93		GO:0005743;GO:0006970;GO:0009631;GO:0016651;GO:0022900;GO:0070469	mitochondrial inner membrane;response to osmotic stress;cold acclimation;oxidoreductase activity, acting on NAD(P)H;electron transport chain;respirasome	EC:1.6;EC:1	Acting on NADH or NADPH;Oxidoreductases
					C3-V3	35953830	35956783	Boc03g02363.1	telomere repeat-binding factor 2	873	20	1.7e-158	0.9357		GO:0000786;GO:0003691;GO:0005730;GO:0006334	nucleosome;double-stranded telomeric DNA binding;nucleolus;nucleosome assembly
					C3-V3	35955784	35959431	Boc03g02364.1	pentatricopeptide repeat-containing protein At5g67570, chloroplastic	2430	20	0	0.924		GO:0005515;GO:0009507;GO:0009658;GO:0042793	protein binding;chloroplast;chloroplast organization;plastid transcription
					C3-V3	35959548	35961204	Boc03g02365.1	ADP-ribosylation factor-like protein 8b	555	20	9.5e-132	0.9883		GO:0003924;GO:0005525;GO:0005765;GO:0005819;GO:0007049;GO:0007059;GO:0015031;GO:0031902;GO:0051301	GTPase activity;GTP binding;lysosomal membrane;spindle;cell cycle;chromosome segregation;protein transport;late endosome membrane;cell division	EC:3.6.1;EC:3.6;EC:3	Acting on acid anhydrides;Acting on acid anhydrides;Hydrolases
					C3-V3	35963014	35965021	Boc03g02366.1	unnamed protein product	1413	20	0	0.9325		GO:0004553;GO:0005975;GO:0016021	hydrolase activity, hydrolyzing O-glycosyl compounds;carbohydrate metabolic process;integral component of membrane	EC:3.2;EC:3;EC:3.2.1	Glycosylases;Hydrolases;Glycosylases
					C3-V3	35968745	35971428	Boc03g02367.1	peptidyl-prolyl cis-trans isomerase CYP65	1794	20	0	0.9776		GO:0000209;GO:0000413;GO:0003755;GO:0005634;GO:0006457;GO:0034450	protein polyubiquitination;protein peptidyl-prolyl isomerization;peptidyl-prolyl cis-trans isomerase activity;nucleus;protein folding;ubiquitin-ubiquitin ligase activity	EC:5.2.1.8;EC:5.2;EC:2;EC:5	Peptidylprolyl isomerase;Cis-trans-isomerases;Transferases;Isomerases
					C3-V3	35971882	35973140	Boc03g02368.1	adenylyl-sulfate kinase 4, chloroplastic	825	20	0	0.9208		GO:0000103;GO:0004020;GO:0005515;GO:0005524;GO:0005829;GO:0009507;GO:0016310;GO:0019344;GO:0070814	sulfate assimilation;adenylylsulfate kinase activity;protein binding;ATP binding;cytosol;chloroplast;phosphorylation;cysteine biosynthetic process;hydrogen sulfide biosynthetic process	EC:2.7.1;EC:2.7;EC:2;EC:2.7.1.25	Transferring phosphorus-containing groups;Transferring phosphorus-containing groups;Transferases;Adenylyl-sulfate kinase
					C3-V3	35973850	35975420	Boc03g02369.1	mitochondrial outer membrane protein porin 2	831	20	0	0.9784		GO:0005741;GO:0008308;GO:0015698;GO:0098656	mitochondrial outer membrane;voltage-gated anion channel activity;inorganic anion transport;anion transmembrane transport	EC:7	n/a
					C3-V3	35975691	35976340	Boc03g02370.1	succinate dehydrogenase assembly factor 4, mitochondrial	327	20	2.4e-50	0.8711		GO:0005739;GO:0006099;GO:0034553	mitochondrion;tricarboxylic acid cycle;mitochondrial respiratory chain complex II assembly
					C3-V3	35977432	35979555	Boc03g02371.1	BTB/POZ and TAZ domain-containing protein 4	1221	20	0	0.8832		GO:0005516;GO:0005737;GO:0006355;GO:0009611;GO:0009651;GO:0009733;GO:0009739;GO:0009751;GO:0009753;GO:0016567;GO:0042542;GO:0046872	calmodulin binding;cytoplasm;regulation of transcription, DNA-templated;response to wounding;response to salt stress;response to auxin;response to gibberellin;response to salicylic acid;response to jasmonic acid;protein ubiquitination;response to hydrogen peroxide;metal ion binding
					C3-V3	35979904	35984017	Boc03g02372.1	formin-like protein 6	2712	20	0	0.9647		GO:0016021	integral component of membrane
					C3-V3	35989129	35989854	Boc03g02373.1	zinc finger protein AZF1-like	726	20	2.5e-118	0.8595		GO:0003700;GO:0006355	DNA-binding transcription factor activity;regulation of transcription, DNA-templated
					C3-V3	35994705	35995771	Boc03g02374.1	putative F-box/kelch-repeat protein At4g35120	996	20	0	0.7056
					C3-V3	36006108	36014095	Boc03g02375.1	putative cadmium/zinc-transporting ATPase HMA4	3546	20	0	0.8895		GO:0005385;GO:0005524;GO:0015086;GO:0016021;GO:0019829;GO:0046872;GO:0070574;GO:0071577	zinc ion transmembrane transporter activity;ATP binding;cadmium ion transmembrane transporter activity;integral component of membrane;ATPase-coupled cation transmembrane transporter activity;metal ion binding;cadmium ion transmembrane transport;zinc ion transmembrane transport	EC:7	n/a
					C3-V3	36072698	36074914	Boc03g02376.1	spermidine hydroxycinnamoyl transferase-like	1356	20	0	0.9583		GO:0010584;GO:0080072;GO:0080073;GO:0080074;GO:0080075;GO:0080088	pollen exine formation;spermidine:sinapoyl CoA N-acyltransferase activity;spermidine:coumaroyl CoA N-acyltransferase activity;spermidine:caffeoyl CoA N-acyltransferase activity;spermidine:feruloyl CoA N-acyltransferase activity;spermidine hydroxycinnamate conjugate biosynthetic process	EC:2.3;EC:2;EC:2.3.1	Acyltransferases;Transferases;Acyltransferases
					C3-V3	36076746	36080272	Boc03g02377.1	GDSL esterase/lipase At2g19050-like	1041	20	0	0.9334		GO:0016788	hydrolase activity, acting on ester bonds	EC:3.1;EC:3	Acting on ester bonds;Hydrolases
					C3-V3	36089516	36093855	Boc03g02378.1	ATPase 1, plasma membrane-type	2844	20	0	0.9809		GO:0000287;GO:0005524;GO:0005886;GO:0008553;GO:0009414;GO:0016021;GO:0016887;GO:0051453;GO:0120029;GO:1990069	magnesium ion binding;ATP binding;plasma membrane;P-type proton-exporting transporter activity;response to water deprivation;integral component of membrane;ATP hydrolysis activity;regulation of intracellular pH;proton export across plasma membrane;stomatal opening	EC:7.1.3.1;EC:3.6.1;EC:7.1.2.1;EC:3.6;EC:3;EC:7	n/a;Acting on acid anhydrides;n/a;Acting on acid anhydrides;Hydrolases;n/a
					C3-V3	36101498	36104178	Boc03g02379.1	pentatricopeptide repeat-containing protein At2g18940, chloroplastic	2457	20	0	0.9484		GO:0003729	mRNA binding
					C3-V3	36104400	36105512	Boc03g02380.1	actin cytoskeleton-regulatory complex protein pan1	399	20	6.1e-70	0.9663
					C3-V3	36107583	36109093	Boc03g02381.1	VIN3-like protein 2 isoform X2	1323	20	0	0.9397		GO:0005634;GO:0010048;GO:0040029	nucleus;vernalization response;regulation of gene expression, epigenetic
					C3-V3	36111852	36115331	Boc03g02382.1	calmodulin-binding protein 60 C	1887	20	0	0.9488		GO:0003700;GO:0005516;GO:0005634;GO:0006355;GO:0043565;GO:0080142	DNA-binding transcription factor activity;calmodulin binding;nucleus;regulation of transcription, DNA-templated;sequence-specific DNA binding;regulation of salicylic acid biosynthetic process
					C3-V3	36115952	36117654	Boc03g02383.1	small nuclear ribonucleoprotein E	267	20	1.1e-56	0.9858		GO:0000387;GO:0003723;GO:0005682;GO:0005685;GO:0005686;GO:0005687;GO:0005737;GO:0043484;GO:0046540;GO:0048509;GO:0071011	spliceosomal snRNP assembly;RNA binding;U5 snRNP;U1 snRNP;U2 snRNP;U4 snRNP;cytoplasm;regulation of RNA splicing;U4/U6 x U5 tri-snRNP complex;regulation of meristem development;precatalytic spliceosome
					C3-V3	36120997	36122177	Boc03g02384.1	uncharacterized protein LOC106430944	978	20	2.9e-180	0.8661		GO:0016021	integral component of membrane
					C3-V3	36178544	36178942	Boc03g02385.1	UDP-glycosyltransferase 72D1-like	399	20	8.6e-86	0.9416		GO:0008194	UDP-glycosyltransferase activity	EC:2.4;EC:2	Glycosyltransferases;Transferases
					C3-V3	36178968	36179585	Boc03g02386.1	UDP-glycosyltransferase 72D1-like	618	20	4e-144	0.9332		GO:0008194	UDP-glycosyltransferase activity	EC:2.4;EC:2	Glycosyltransferases;Transferases
					C3-V3	36223011	36225529	Boc03g02387.1	vicilin-like seed storage protein At2g18540	2097	20	0	0.9047
					C3-V3	36227756	36228818	Boc03g02388.1	transcription repressor OFP7-like	939	20	6.2e-157	0.8588		GO:0005634;GO:0045892	nucleus;negative regulation of transcription, DNA-templated
					C3-V3	36258706	36260706	Boc03g02389.1	cytochrome P450 71B7	1509	20	0	0.9583		GO:0004497;GO:0005506;GO:0016021;GO:0016705;GO:0020037	monooxygenase activity;iron ion binding;integral component of membrane;oxidoreductase activity, acting on paired donors, with incorporation or reduction of molecular oxygen;heme binding	EC:1;EC:1.14	Oxidoreductases;Acting on paired donors, with incorporation or reduction of molecular oxygen. The oxygen incorporated need not be derived from O(2)
					C3-V3	36272586	36273960	Boc03g02390.1	protein LIKE COV 3	780	20	1.1e-175	0.9658		GO:0016021	integral component of membrane
					C3-V3	36274401	36282285	Boc03g02391.1	succinate dehydrogenase [ubiquinone] flavoprotein subunit 2, mitochondrial	1986	20	0	0.9885		GO:0005749;GO:0006099;GO:0006121;GO:0008177;GO:0009055;GO:0050660	mitochondrial respiratory chain complex II, succinate dehydrogenase complex (ubiquinone);tricarboxylic acid cycle;mitochondrial electron transport, succinate to ubiquinone;succinate dehydrogenase (ubiquinone) activity;electron transfer activity;flavin adenine dinucleotide binding	EC:1.3.5;EC:1.3;EC:1;EC:1.3.5.1	Acting on the CH-CH group of donors;Acting on the CH-CH group of donors;Oxidoreductases;Succinate dehydrogenase (quinone)
				D134_C03_36286546	C3-V3	36283425	36283980	Boc03g02392.1	serpin 3	420	20	3.2e-94	0.9225		GO:0004867;GO:0005615;GO:0005829;GO:0006281;GO:0010951	serine-type endopeptidase inhibitor activity;extracellular space;cytosol;DNA repair;negative regulation of endopeptidase activity
N.B. Yellow highlights associated with different types of disease resistance mechanism

## Sheet: Table S7
Table S7 Gene ontology annotation using BLAST2GO for the genes of the flanking region of chromosome C04 in the Brassica oleracea reference genome sequence of cabbage double-haploid line D134
Flanking SNP_3D	Chr.	Start	End	SeqName	Description	Length	#Hits	e-Value	sim mean	#GO	GO IDs	GO Names	Enzyme Codes	Enzyme Names
D134_C04_51280226	C4-V3	51278667	51280863	Boc04g03582.1	uncharacterized protein LOC106446612	1350	20	0	84.31
3D	C4-V3	51281880	51283739	Boc04g03583.1	probable polygalacturonase	1347	20	0	99.44	4	P:GO:0005975; F:GO:0004650; F:GO:0046872; C:GO:0005618	P:carbohydrate metabolic process; F:polygalacturonase activity; F:metal ion binding; C:cell wall	EC:3.2; EC:3; EC:3.2.1.15; EC:3.2.1	Glycosylases; Hydrolases; Endo-polygalacturonase; Glycosylases
C04/ Rcr_C04-1	C4-V3	51283989	51285294	Boc04g03584.1	mitogen-activated protein kinase kinase kinase 5	597	20	1.56054e-122	81.9	14	P:GO:0000165; P:GO:0002221; P:GO:0045088; P:GO:0046777; P:GO:1900150; P:GO:1900424; P:GO:2000071; F:GO:0004709; F:GO:0005515; F:GO:0005524; F:GO:0106310; F:GO:0106311; C:GO:0005829; C:GO:0005886	P:MAPK cascade; P:pattern recognition receptor signaling pathway; P:regulation of innate immune response; P:protein autophosphorylation; P:regulation of defense response to fungus; P:regulation of defense response to bacterium; P:regulation of defense response by callose deposition; F:MAP kinase kinase kinase activity; F:protein binding; F:ATP binding; F:protein serine kinase activity; F:protein …	EC:2.7.1; EC:2.7.11.25; EC:2.7.11.1; EC:2.7; EC:2	Transferring phosphorus-containing groups; Mitogen-activated protein kinase kinase kinase; Non-specific serine/threonine protein kinase; Transferring phosphorus-containing groups; Transferases
	C4-V3	51312682	51314951	Boc04g03585.1	cinnamoyl-CoA reductase-like SNL6	912	20	0	97.2	2	P:GO:0080167; F:GO:0016616	P:response to karrikin; F:oxidoreductase activity, acting on the CH-OH group of donors, NAD or NADP as acceptor	EC:1.1; EC:1; EC:1.1.1	Acting on the CH-OH group of donors; Oxidoreductases; Acting on the CH-OH group of donors
	C4-V3	51318183	51318442	Boc04g03586.1	transcription repressor OFP5-like	174	20	2.00089e-22	93.12	6	P:GO:0009553; P:GO:0043622; P:GO:0045892; F:GO:0005515; C:GO:0005730; C:GO:0030863	P:embryo sac development; P:cortical microtubule organization; P:negative regulation of transcription, DNA-templated; F:protein binding; C:nucleolus; C:cortical cytoskeleton
	C4-V3	51321397	51323223	Boc04g03587.1	tetratricopeptide repeat protein 1-like isoform X1	834	20	9.42814e-150	94.77
	C4-V3	51323441	51324386	Boc04g03588.1	probable small nuclear ribonucleoprotein G	243	20	9.11388e-50	99.05	15	P:GO:0000387; F:GO:0003729; C:GO:0005682; C:GO:0005685; C:GO:0005686; C:GO:0005687; C:GO:0005689; C:GO:0005730; C:GO:0005829; C:GO:0034719; C:GO:0043186; C:GO:0071004; C:GO:0071011; C:GO:0071013; C:GO:0097526	P:spliceosomal snRNP assembly; F:mRNA binding; C:U5 snRNP; C:U1 snRNP; C:U2 snRNP; C:U4 snRNP; C:U12-type spliceosomal complex; C:nucleolus; C:cytosol; C:SMN-Sm protein complex; C:P granule; C:U2-type prespliceosome; C:precatalytic spliceosome; C:catalytic step 2 spliceosome; C:spliceosomal tri-snRNP complex
	C4-V3	51324929	51326287	Boc04g03589.1	probable aspartic protease At2g35615	1359	20	0	93.33	7	P:GO:0006468; P:GO:0006508; F:GO:0004672; F:GO:0005524; F:GO:0008233; C:GO:0005576; C:GO:0016021	P:protein phosphorylation; P:proteolysis; F:protein kinase activity; F:ATP binding; F:peptidase activity; C:extracellular region; C:integral component of membrane	EC:2.7.1; EC:3.4; EC:2.7; EC:2; EC:3	Transferring phosphorus-containing groups; Acting on peptide bonds (peptidases); Transferring phosphorus-containing groups; Transferases; Hydrolases
	C4-V3	51327706	51331176	Boc04g03590.1	probable LRR receptor-like serine/threonine-protein kinase At2g23950	1914	20	0	97.13	11	P:GO:0006468; P:GO:0007639; P:GO:0048653; P:GO:1901653; F:GO:0005515; F:GO:0005524; F:GO:0015026; F:GO:0106310; F:GO:0106311; C:GO:0005886; C:GO:0016021	P:protein phosphorylation; P:homeostasis of number of meristem cells; P:anther development; P:cellular response to peptide; F:protein binding; F:ATP binding; F:coreceptor activity; F:protein serine kinase activity; F:protein threonine kinase activity; C:plasma membrane; C:integral component of membrane	EC:2.7.1; EC:2.7.11.1; EC:2.7; EC:2	Transferring phosphorus-containing groups; Non-specific serine/threonine protein kinase; Transferring phosphorus-containing groups; Transferases
	C4-V3	51355528	51359074	Boc04g03591.1	probable cyclic nucleotide-gated ion channel 6	2238	20	0	97.53	6	P:GO:0071805; F:GO:0005249; F:GO:0030552; F:GO:0030553; C:GO:0005886; C:GO:0016021	P:potassium ion transmembrane transport; F:voltage-gated potassium channel activity; F:cAMP binding; F:cGMP binding; C:plasma membrane; C:integral component of membrane	EC:7	Translocases
	C4-V3	51362472	51363347	Boc04g03592.1	early nodulin-like protein 3	624	20	2.08095e-98	73.02	4	P:GO:0022900; F:GO:0009055; C:GO:0016021; C:GO:0046658	P:electron transport chain; F:electron transfer activity; C:integral component of membrane; C:anchored component of plasma membrane	EC:1	Oxidoreductases
	C4-V3	51366810	51368595	Boc04g03593.1	zinc ion binding / nucleic acid binding protein	1131	20	0	83.18	2	F:GO:0003676; F:GO:0008270	F:nucleic acid binding; F:zinc ion binding
	C4-V3	51375001	51375656	Boc04g03594.1	UPF0057 membrane protein At2g24040	228	20	5.02348e-34	97.28	1	C:GO:0016021	C:integral component of membrane
	C4-V3	51381392	51382635	Boc04g03595.1	heat shock transcription factor A2	726	20	2.83459e-154	64.68	8	P:GO:0001666; P:GO:0006357; P:GO:0010033; P:GO:0034605; P:GO:1901700; F:GO:0000978; F:GO:0003700; C:GO:0005634	P:response to hypoxia; P:regulation of transcription by RNA polymerase II; P:response to organic substance; P:cellular response to heat; P:response to oxygen-containing compound; F:RNA polymerase II cis-regulatory region sequence-specific DNA binding; F:DNA-binding transcription factor activity; C:nucleus
	C4-V3	51395382	51401626	Boc04g03596.1	aspartate aminotransferase, cytoplasmic isozyme 2 isoform X1	1800	20	0	95.35	5	P:GO:0006520; P:GO:0009058; F:GO:0004069; F:GO:0030170; C:GO:0005739	P:cellular amino acid metabolic process; P:biosynthetic process; F:L-aspartate:2-oxoglutarate aminotransferase activity; F:pyridoxal phosphate binding; C:mitochondrion	EC:2.6.1; EC:2; EC:2.6; EC:2.6.1.1	Transferring nitrogenous groups; Transferases; Transferring nitrogenous groups; Aspartate transaminase
	C4-V3	51423497	51425210	Boc04g03597.1	translation initiation factor IF3-2, chloroplastic	885	20	0	95.48	8	P:GO:0006413; P:GO:0009658; P:GO:0032790; P:GO:0048366; F:GO:0003729; F:GO:0003743; F:GO:0043022; C:GO:0009507	P:translational initiation; P:chloroplast organization; P:ribosome disassembly; P:leaf development; F:mRNA binding; F:translation initiation factor activity; F:ribosome binding; C:chloroplast
	C4-V3	51425831	51427867	Boc04g03598.1	QWRF motif-containing protein 4-like	1752	20	0	91.51	4	P:GO:0051225; F:GO:0008017; C:GO:0005737; C:GO:0005880	P:spindle assembly; F:microtubule binding; C:cytoplasm; C:nuclear microtubule
	C4-V3	51440636	51442102	Boc04g03599.1	50S ribosomal protein L35, chloroplastic	447	20	1.13266e-89	94.47	3	P:GO:0006412; F:GO:0003735; C:GO:0015934	P:translation; F:structural constituent of ribosome; C:large ribosomal subunit
	C4-V3	51443801	51449437	Boc04g03600.1	DNA-directed RNA polymerase 3, chloroplastic	2931	20	0	96.97	4	P:GO:0006390; F:GO:0003677; F:GO:0003899; C:GO:0034245	P:mitochondrial transcription; F:DNA binding; F:DNA-directed 5'-3' RNA polymerase activity; C:mitochondrial DNA-directed RNA polymerase complex	EC:2.7; EC:2; EC:2.7.7; EC:2.7.7.6	Transferring phosphorus-containing groups; Transferases; Transferring phosphorus-containing groups; DNA-directed RNA polymerase
	C4-V3	51459855	51463735	Boc04g03601.1	leucine aminopeptidase 1	1566	20	0	96.83	4	P:GO:0006508; F:GO:0030145; F:GO:0070006; C:GO:0005737	P:proteolysis; F:manganese ion binding; F:metalloaminopeptidase activity; C:cytoplasm	EC:3.4.11; EC:3.4; EC:3	Acting on peptide bonds (peptidases); Acting on peptide bonds (peptidases); Hydrolases
	C4-V3	51466498	51467440	Boc04g03602.1	putative F-box protein At4g11580	825	20	0	73.82
	C4-V3	51469870	51472564	Boc04g03603.1	probable LRR receptor-like serine/threonine-protein kinase At2g24230	2556	20	0	96.65	4	P:GO:0006468; F:GO:0004672; F:GO:0005524; C:GO:0016021	P:protein phosphorylation; F:protein kinase activity; F:ATP binding; C:integral component of membrane	EC:2.7.1; EC:2.7; EC:2	Transferring phosphorus-containing groups; Transferring phosphorus-containing groups; Transferases
	C4-V3	51500765	51502600	Boc04g03604.1	cytochrome P450 705A5-like	1593	20	0	91.38	4	F:GO:0005506; F:GO:0016709; F:GO:0020037; C:GO:0016021	F:iron ion binding; F:oxidoreductase activity, acting on paired donors, with incorporation or reduction of molecular oxygen, NAD(P)H as one donor, and incorporation of one atom of oxygen; F:heme binding; C:integral component of membrane	EC:1; EC:1.14; EC:1.14.13	Oxidoreductases; Acting on paired donors, with incorporation or reduction of molecular oxygen. The oxygen incorporated need not be derived from O(2); Acting on paired donors, with incorporation or reduction of molecular oxygen. The oxygen incorporated need not be derived from O(2)
	C4-V3	51505306	51507340	Boc04g03605.1	unnamed protein product	210	1	1.05869e-40	94.2
	C4-V3	51513004	51514867	Boc04g03606.1	F-box/kelch-repeat protein At1g64840-like	1143	20	0	85.03
	C4-V3	51527673	51528101	Boc04g03607.1	F-box/kelch-repeat protein At1g64840-like	429	20	4.9405e-99	96.06
	C4-V3	51533159	51534343	Boc04g03608.1	F-box/kelch-repeat protein At1g64840-like	1185	20	0	93.15
	C4-V3	51538933	51541953	Boc04g03609.1	transcription factor bHLH66-like isoform X1	1047	20	0	95.55	2	F:GO:0046983; C:GO:0005634	F:protein dimerization activity; C:nucleus
	C4-V3	51582615	51585524	Boc04g03610.1	NADP-dependent glyceraldehyde-3-phosphate dehydrogenase	1491	20	0	99.54	1	F:GO:0008911	F:lactaldehyde dehydrogenase activity	EC:1.2; EC:1; EC:1.2.1.22; EC:1.2.1.5; EC:1.2.1.3; EC:1.2.1	Acting on the aldehyde or oxo group of donors; Oxidoreductases; Lactaldehyde dehydrogenase; Aldehyde dehydrogenase (NAD(P)(+)); Aldehyde dehydrogenase (NAD(+)); Acting on the aldehyde or oxo group of donors
	C4-V3	51606225	51609736	Boc04g03611.1	lysosomal Pro-X carboxypeptidase	1479	20	0	97.97	4	P:GO:0006508; F:GO:0004180; F:GO:0008236; F:GO:0008239	P:proteolysis; F:carboxypeptidase activity; F:serine-type peptidase activity; F:dipeptidyl-peptidase activity	EC:3.4; EC:3.4.14.1; EC:3; EC:3.4.14.5; EC:3.4.14.4; EC:3.4.14.2	Acting on peptide bonds (peptidases); Dipeptidyl-peptidase I; Hydrolases; Dipeptidyl-peptidase IV; Dipeptidyl-peptidase III; Dipeptidyl-peptidase II
	C4-V3	51626899	51629421	Boc04g03612.1	calmodulin-binding protein 60 E isoform X2	1806	20	0	96.82	6	P:GO:0006355; P:GO:0080142; F:GO:0003700; F:GO:0005516; F:GO:0043565; C:GO:0005634	P:regulation of transcription, DNA-templated; P:regulation of salicylic acid biosynthetic process; F:DNA-binding transcription factor activity; F:calmodulin binding; F:sequence-specific DNA binding; C:nucleus
	C4-V3	51630283	51630990	Boc04g03613.1	cell wall protein RBR3-like	708	20	1.12823e-117	70.03
	C4-V3	51631187	51632383	Boc04g03614.1	protein ABHD17B	885	20	0	97.87
	C4-V3	51634140	51636787	Boc04g03615.1	integral membrane metal-binding family protein (DUF2296)	1218	20	0	90.69	7	P:GO:0016567; P:GO:0071784; P:GO:0071786; F:GO:0005515; F:GO:0061630; C:GO:0016021; C:GO:0071782	P:protein ubiquitination; P:endoplasmic reticulum cisternal network assembly; P:endoplasmic reticulum tubular network organization; F:protein binding; F:ubiquitin protein ligase activity; C:integral component of membrane; C:endoplasmic reticulum tubular network	EC:2	Transferases
	C4-V3	51695502	51697037	Boc04g03616.1	serine/threonine-protein kinase HT1	1266	20	0	96.05	10	P:GO:0007165; P:GO:0010344; P:GO:0018108; P:GO:0045995; F:GO:0004674; F:GO:0004713; F:GO:0005524; C:GO:0005737; C:GO:0005886; C:GO:0016021	P:signal transduction; P:seed oilbody biogenesis; P:peptidyl-tyrosine phosphorylation; P:regulation of embryonic development; F:protein serine/threonine kinase activity; F:protein tyrosine kinase activity; F:ATP binding; C:cytoplasm; C:plasma membrane; C:integral component of membrane	EC:2.7.1; EC:2.7.10; EC:2.7; EC:2	Transferring phosphorus-containing groups; Transferring phosphorus-containing groups; Transferring phosphorus-containing groups; Transferases
	C4-V3	51706122	51706622	Boc04g03617.1	F-box/FBD/LRR-repeat protein At5g56420-like	249	20	1.60214e-52	80.21	3	P:GO:0006468; F:GO:0004672; F:GO:0005524	P:protein phosphorylation; F:protein kinase activity; F:ATP binding	EC:2.7.1; EC:2.7; EC:2	Transferring phosphorus-containing groups; Transferring phosphorus-containing groups; Transferases
	C4-V3	51706770	51708389	Boc04g03618.1	40S ribosomal protein SA-like	879	20	0	96.86	11	P:GO:0000028; P:GO:0002181; P:GO:0009651; F:GO:0003729; F:GO:0003735; C:GO:0005634; C:GO:0005886; C:GO:0009506; C:GO:0009507; C:GO:0022627; C:GO:0042788	P:ribosomal small subunit assembly; P:cytoplasmic translation; P:response to salt stress; F:mRNA binding; F:structural constituent of ribosome; C:nucleus; C:plasma membrane; C:plasmodesma; C:chloroplast; C:cytosolic small ribosomal subunit; C:polysomal ribosome
	C4-V3	51708631	51712276	Boc04g03619.1	U-box domain-containing protein 52	2271	20	0	92.67	3	P:GO:0006468; F:GO:0004672; F:GO:0005524	P:protein phosphorylation; F:protein kinase activity; F:ATP binding	EC:2.7.1; EC:2.7; EC:2	Transferring phosphorus-containing groups; Transferring phosphorus-containing groups; Transferases
	C4-V3	51722472	51723566	Boc04g03620.1	AIG2-like protein D	459	20	4.72095e-108	93.99	1	F:GO:0016746	F:acyltransferase activity	EC:2.3; EC:2	Acyltransferases; Transferases
	C4-V3	51723989	51724706	Boc04g03621.1	chaperone protein dnaJ-like protein	402	20	5.12791e-71	87.36	1	P:GO:0008150	P:biological_process
	C4-V3	51726564	51727091	Boc04g03622.1	auxin-responsive protein SAUR71	528	20	1.55562e-113	93.11	1	P:GO:0009733	P:response to auxin
	C4-V3	51747065	51750801	Boc04g03623.1	apolipoprotein A-IV isoform X1	1290	20	0	96.04	1	C:GO:0016021	C:integral component of membrane
	C4-V3	51751378	51754121	Boc04g03624.1	protein CUP-SHAPED COTYLEDON 3	954	20	0	96.64	3	P:GO:0006355; F:GO:0003677; F:GO:0003700	P:regulation of transcription, DNA-templated; F:DNA binding; F:DNA-binding transcription factor activity
	C4-V3	51766874	51768829	Boc04g03625.1	selenoprotein H isoform X2	588	20	9.32345e-71	93.82	1	C:GO:0005794	C:Golgi apparatus
	C4-V3	51769006	51769860	Boc04g03626.1	fasciclin-like arabinogalactan protein 3	855	20	5.08295e-109	98.95	1	C:GO:0046658	C:anchored component of plasma membrane
	C4-V3	51778794	51779708	Boc04g03627.1	hypothetical protein Bca52824_045919	915	20	0	84.71	4	P:GO:0006357; P:GO:0045893; F:GO:0003713; C:GO:0000124	P:regulation of transcription by RNA polymerase II; P:positive regulation of transcription, DNA-templated; F:transcription coactivator activity; C:SAGA complex
	C4-V3	51782692	51784348	Boc04g03628.1	cytochrome P450 81D1-like	1485	20	0	92.04	4	F:GO:0004497; F:GO:0005506; F:GO:0016705; F:GO:0020037	F:monooxygenase activity; F:iron ion binding; F:oxidoreductase activity, acting on paired donors, with incorporation or reduction of molecular oxygen; F:heme binding	EC:1; EC:1.14	Oxidoreductases; Acting on paired donors, with incorporation or reduction of molecular oxygen. The oxygen incorporated need not be derived from O(2)
	C4-V3	51795445	51797336	Boc04g03629.1	zinc finger protein 622	1221	20	0	91.65	12	P:GO:0006355; P:GO:0006364; P:GO:0009631; P:GO:0042273; P:GO:0090070; F:GO:0000976; F:GO:0003700; F:GO:0005515; F:GO:0008270; C:GO:0005634; C:GO:0005829; C:GO:0030687	P:regulation of transcription, DNA-templated; P:rRNA processing; P:cold acclimation; P:ribosomal large subunit biogenesis; P:positive regulation of ribosome biogenesis; F:transcription cis-regulatory region binding; F:DNA-binding transcription factor activity; F:protein binding; F:zinc ion binding; C:nucleus; C:cytosol; C:preribosome, large subunit precursor
	C4-V3	51798633	51800399	Boc04g03630.1	replication protein A 32 kDa subunit A	810	20	0	94.91	8	P:GO:0000724; P:GO:0006260; P:GO:0006289; P:GO:0016458; F:GO:0003697; C:GO:0000781; C:GO:0005662; C:GO:0035861	P:double-strand break repair via homologous recombination; P:DNA replication; P:nucleotide-excision repair; P:gene silencing; F:single-stranded DNA binding; C:chromosome, telomeric region; C:DNA replication factor A complex; C:site of double-strand break
	C4-V3	51800868	51801700	Boc04g03631.1	RING-H2 finger protein ATL67-like	522	20	7.23921e-108	81.48	2	P:GO:0006511; F:GO:0061630	P:ubiquitin-dependent protein catabolic process; F:ubiquitin protein ligase activity	EC:2	Transferases
	C4-V3	51815383	51816606	Boc04g03632.1	PREDICTED: uncharacterized protein LOC106337501	780	20	1.46666e-156	87.9
	C4-V3	51821496	51823340	Boc04g03633.1	probable WRKY transcription factor 17 isoform X1	993	20	0	95.51	7	P:GO:0006355; P:GO:0010200; P:GO:0042742; F:GO:0000976; F:GO:0003700; F:GO:0005516; C:GO:0005634	P:regulation of transcription, DNA-templated; P:response to chitin; P:defense response to bacterium; F:transcription cis-regulatory region binding; F:DNA-binding transcription factor activity; F:calmodulin binding; C:nucleus
	C4-V3	51840804	51841521	Boc04g03634.1	UV radiation resistance-associated gene protein-like isoform X1	336	20	1.20985e-70	89.04
	C4-V3	51841971	51843326	Boc04g03635.1	probable sarcosine oxidase	1242	20	0	98.06	2	P:GO:0046653; F:GO:0008115	P:tetrahydrofolate metabolic process; F:sarcosine oxidase activity	EC:1.5.3; EC:1.5; EC:1; EC:1.5.3.1	Acting on the CH-NH group of donors; Acting on the CH-NH group of donors; Oxidoreductases; Sarcosine oxidase
	C4-V3	51854394	51856779	Boc04g03636.1	serine/arginine-rich splicing factor RSZ22A	591	20	2.66921e-63	90	8	P:GO:0000398; F:GO:0003729; F:GO:0005515; F:GO:0008270; C:GO:0005681; C:GO:0005730; C:GO:0005829; C:GO:0016607	P:mRNA splicing, via spliceosome; F:mRNA binding; F:protein binding; F:zinc ion binding; C:spliceosomal complex; C:nucleolus; C:cytosol; C:nuclear speck
	C4-V3	51858087	51861352	Boc04g03637.1	probable cyclic nucleotide-gated ion channel 14	2187	20	0	95.82	7	P:GO:0071805; F:GO:0005249; F:GO:0005516; F:GO:0030552; F:GO:0030553; C:GO:0005886; C:GO:0016021	P:potassium ion transmembrane transport; F:voltage-gated potassium channel activity; F:calmodulin binding; F:cAMP binding; F:cGMP binding; C:plasma membrane; C:integral component of membrane	EC:7	Translocases
	C4-V3	51862216	51862524	Boc04g03638.1	thioredoxin family protein	309	20	5.19709e-36	72.69	4	P:GO:0090502; F:GO:0003676; F:GO:0004523; F:GO:0016491	P:RNA phosphodiester bond hydrolysis, endonucleolytic; F:nucleic acid binding; F:RNA-DNA hybrid ribonuclease activity; F:oxidoreductase activity	EC:3.1.30; EC:3.1; EC:1; EC:3; EC:3.1.26; EC:3.1.26.4	Acting on ester bonds; Acting on ester bonds; Oxidoreductases; Hydrolases; Acting on ester bonds; Ribonuclease H
	C4-V3	51862786	51866666	Boc04g03639.1	ubiquitin carboxyl-terminal hydrolase 19	1956	20	0	93.31	8	P:GO:0006511; P:GO:0016579; F:GO:0004197; F:GO:0004843; F:GO:0046872; C:GO:0005634; C:GO:0005829; C:GO:0016021	P:ubiquitin-dependent protein catabolic process; P:protein deubiquitination; F:cysteine-type endopeptidase activity; F:thiol-dependent deubiquitinase; F:metal ion binding; C:nucleus; C:cytosol; C:integral component of membrane	EC:3.4.22; EC:3.4; EC:3; EC:3.4.19; EC:3.4.19.12	Acting on peptide bonds (peptidases); Acting on peptide bonds (peptidases); Hydrolases; Acting on peptide bonds (peptidases); Ubiquitinyl hydrolase 1
	C4-V3	51879603	51880673	Boc04g03640.1	hypothetical protein DY000_02034348	393	16	4.51801e-86	81.28
	C4-V3	51966706	51967350	Boc04g03641.1	B3 domain-containing protein REM10-like	471	20	1.55633e-96	85.63	2	F:GO:0003677; C:GO:0005634	F:DNA binding; C:nucleus
	C4-V3	51982640	51983162	Boc04g03642.1	putative phosphatidylglycerol/phosphatidylinositol transfer protein DDB_G0282179	195	20	7.97966e-37	96.97	2	P:GO:0032366; F:GO:0032934	P:intracellular sterol transport; F:sterol binding
	C4-V3	51988312	51997114	Boc04g03643.1	glutamate receptor 2.2-like	1536	20	0	89.96	3	P:GO:0034220; F:GO:0015276; C:GO:0016021	P:ion transmembrane transport; F:ligand-gated ion channel activity; C:integral component of membrane	EC:7	Translocases
	C4-V3	52017264	52022311	Boc04g03644.1	glutamate receptor 2.2-like	2376	20	0	93.91	3	P:GO:0034220; F:GO:0015276; C:GO:0016021	P:ion transmembrane transport; F:ligand-gated ion channel activity; C:integral component of membrane	EC:7	Translocases
	C4-V3	52044982	52045431	Boc04g03645.1	glutamate receptor 2.2-like	450	20	1.27879e-93	86	5	P:GO:0034220; F:GO:0015276; F:GO:0038023; C:GO:0005886; C:GO:0016021	P:ion transmembrane transport; F:ligand-gated ion channel activity; F:signaling receptor activity; C:plasma membrane; C:integral component of membrane	EC:7	Translocases
	C4-V3	52045460	52049226	Boc04g03646.1	glutamate receptor 2.2-like	2295	20	0	93.11	5	P:GO:0034220; F:GO:0015276; F:GO:0038023; C:GO:0005886; C:GO:0016021	P:ion transmembrane transport; F:ligand-gated ion channel activity; F:signaling receptor activity; C:plasma membrane; C:integral component of membrane	EC:7	Translocases
	C4-V3	52049769	52051141	Boc04g03647.1	unnamed protein product	363	16	4.97181e-38	69.66
	C4-V3	52052285	52052543	Boc04g03648.1	p21-activated protein kinase-interacting protein 1-like	174	20	7.09036e-30	87.27	2	P:GO:0016310; F:GO:0016301	P:phosphorylation; F:kinase activity	EC:2.7; EC:2	Transferring phosphorus-containing groups; Transferases
	C4-V3	52054691	52056574	Boc04g03649.1	F-box/kelch-repeat protein At1g64840	1317	20	0	85.91
	C4-V3	52075822	52077828	Boc04g03650.1	F-box/kelch-repeat protein At1g64840-like isoform X2	777	20	0	93.99
	C4-V3	52093979	52095628	Boc04g03651.1	F-box/kelch-repeat protein At1g64840-like	1188	20	0	83.69
	C4-V3	52098632	52099878	Boc04g03652.1	F-box/kelch-repeat protein At1g64840-like	1071	20	0	79.77
	C4-V3	52125259	52126437	Boc04g03653.1	F-box/kelch-repeat protein At1g64840-like	1179	20	0	95.14
D134_C04_52146319	C4-V3	52130073	52130873	Boc04g03654.1	glutamate receptor 2.2-like	306	20	3.15571e-26	97.73	5	P:GO:0034220; F:GO:0015276; F:GO:0038023; C:GO:0005886; C:GO:0016021	P:ion transmembrane transport; F:ligand-gated ion channel activity; F:signaling receptor activity; C:plasma membrane; C:integral component of membrane	EC:7	Translocases
N.B. Purple highlights associated with different types of transcription factors

## Sheet: Table S8
Table S8 Gene ontology annotation using BLAST2GO for the genes of the flanking region of chromosome C08 in the Brassica oleracea reference genome sequence of cabbage double-haploid line D134
Flanking SNP_5K	Flanking SNP_8J	Flanking SNP_5K	Chr.	Start	End	SeqName	Description	Length	#Hits	e-Value	sim mean	#GO	GO IDs	GO Names	Enzyme Codes	Enzyme Names	InterPro IDs	InterPro GO IDs	InterPro GO Names
D134_C08_23354593			C8-V3	23353389	23356223	Boc08g03044.1	calcium-dependent protein kinase 26	1572	20	0	95.53	7	P:GO:0018105; P:GO:0035556; P:GO:0046777; F:GO:0004683; F:GO:0005516; F:GO:0005524; C:GO:0005634	P:peptidyl-serine phosphorylation; P:intracellular signal transduction; P:protein autophosphorylation; F:calmodulin-dependent protein kinase activity; F:calmodulin binding; F:ATP binding; C:nucleus	EC:2.7.1; EC:2.7; EC:2; EC:2.7.11.17	Transferring phosphorus-containing groups; Transferring phosphorus-containing groups; Transferases; Calcium/calmodulin-dependent protein kinase
5K			C8-V3	23365492	23367819	Boc08g03045.1	protein HOTHEAD	1632	20	0	96.52	2	F:GO:0016614; F:GO:0050660	F:oxidoreductase activity, acting on CH-OH group of donors; F:flavin adenine dinucleotide binding	EC:1.1; EC:1	Acting on the CH-OH group of donors; Oxidoreductases
C08 / Rcr_C08-1			C8-V3	23368250	23369392	Boc08g03046.1	expansin-A7	585	20	6.10162e-132	88.56	6	P:GO:0009664; P:GO:0015074; F:GO:0003676; C:GO:0005576; C:GO:0005618; C:GO:0016021	P:plant-type cell wall organization; P:DNA integration; F:nucleic acid binding; C:extracellular region; C:cell wall; C:integral component of membrane
			C8-V3	23376333	23377368	Boc08g03047.1	expansin-A7	792	20	0	98.12	4	P:GO:0009664; C:GO:0005576; C:GO:0005618; C:GO:0016021	P:plant-type cell wall organization; C:extracellular region; C:cell wall; C:integral component of membrane
			C8-V3	23379247	23381017	Boc08g03048.1	copper chaperone for superoxide dismutase, chloroplastic/cytosolic	954	20	0	97.05	6	P:GO:0006878; P:GO:0019430; F:GO:0005507; F:GO:0016532; C:GO:0005829; C:GO:0009570	P:cellular copper ion homeostasis; P:removal of superoxide radicals; F:copper ion binding; F:superoxide dismutase copper chaperone activity; C:cytosol; C:chloroplast stroma
			C8-V3	23386921	23388961	Boc08g03049.1	probable sugar phosphate/phosphate translocator At1g12500	1086	20	0	98.63	5	P:GO:0008643; P:GO:0055085; F:GO:0015297; C:GO:0005794; C:GO:0016021	P:carbohydrate transport; P:transmembrane transport; F:antiporter activity; C:Golgi apparatus; C:integral component of membrane	EC:7	Translocases
			C8-V3	23389904	23396474	Boc08g03050.1	vacuolar protein sorting-associated protein 18 homolog	2967	20	0	98.08	9	P:GO:0006886; P:GO:0006904; P:GO:0007032; P:GO:0007033; P:GO:0048284; F:GO:0030674; F:GO:0046872; C:GO:0005768; C:GO:0030897	P:intracellular protein transport; P:vesicle docking involved in exocytosis; P:endosome organization; P:vacuole organization; P:organelle fusion; F:protein-macromolecule adaptor activity; F:metal ion binding; C:endosome; C:HOPS complex
			C8-V3	23396673	23398442	Boc08g03051.1	transmembrane protein 64	891	20	0	95.07	1	C:GO:0016021	C:integral component of membrane
			C8-V3	23413722	23416497	Boc08g03052.1	ACT domain-containing protein ACR8-like	1326	20	0	97.63
			C8-V3	23426251	23427500	Boc08g03053.1	protein cornichon homolog 4	414	20	2.58726e-93	98.87	3	P:GO:0016192; F:GO:0005515; C:GO:0016021	P:vesicle-mediated transport; F:protein binding; C:integral component of membrane
			C8-V3	23446672	23449026	Boc08g03054.1	deoxyribodipyrimidine photo-lyase	1500	20	0	94.8	5	P:GO:0000719; P:GO:0009650; F:GO:0003677; F:GO:0003904; F:GO:0071949	P:photoreactive repair; P:UV protection; F:DNA binding; F:deoxyribodipyrimidine photo-lyase activity; F:FAD binding	EC:4.1.99.3; EC:4.1; EC:4	Deoxyribodipyrimidine photo-lyase; Carbon-carbon lyases; Lyases
			C8-V3	23449889	23451783	Boc08g03055.1	IRK-interacting protein	1434	20	0	90.96	2	P:GO:0016310; F:GO:0016301	P:phosphorylation; F:kinase activity	EC:2.7; EC:2	Transferring phosphorus-containing groups; Transferases
			C8-V3	23462395	23463444	Boc08g03056.1	PREDICTED: uncharacterized protein LOC106320006 isoform X1	657	20	5.20277e-151	95.03
			C8-V3	23465739	23466553	Boc08g03057.1	probable calcium-binding protein CML13	447	20	1.12007e-101	98.45	4	F:GO:0005509; C:GO:0005634; C:GO:0005829; C:GO:0005886	F:calcium ion binding; C:nucleus; C:cytosol; C:plasma membrane
			C8-V3	23486420	23486905	Boc08g03058.1	probable disease resistance protein At1g12290	486	20	2.63841e-73	88.24	2	P:GO:0006952; F:GO:0043531	P:defense response; F:ADP binding
			C8-V3	23487114	23487434	Boc08g03059.1	disease resistance protein RPS5-like	321	20	7.75133e-58	81.38	3	P:GO:0006952; F:GO:0005524; F:GO:0043531	P:defense response; F:ATP binding; F:ADP binding
			C8-V3	23514905	23516270	Boc08g03060.1	NAC domain-containing protein 7 isoform X1	1167	20	0	95.18	8	P:GO:0006355; P:GO:0048759; P:GO:0071555; P:GO:1901348; F:GO:0000976; F:GO:0003700; F:GO:0005515; C:GO:0005634	P:regulation of transcription, DNA-templated; P:xylem vessel member cell differentiation; P:cell wall organization; P:positive regulation of secondary cell wall biogenesis; F:transcription cis-regulatory region binding; F:DNA-binding transcription factor activity; F:protein binding; C:nucleus
			C8-V3	23524764	23526511	Boc08g03061.1	WEB family protein At1g12150	1647	20	0	95.81	3	P:GO:0009903; P:GO:0009904; C:GO:0005829	P:chloroplast avoidance movement; P:chloroplast accumulation movement; C:cytosol
			C8-V3	23526525	23528511	Boc08g03062.1	flavin-containing monooxygenase FMO GS-OX5	1347	20	0	95.94	8	P:GO:0019761; P:GO:0046620; P:GO:0046885; P:GO:0048444; F:GO:0004499; F:GO:0050660; F:GO:0050661; F:GO:0080107	P:glucosinolate biosynthetic process; P:regulation of organ growth; P:regulation of hormone biosynthetic process; P:floral organ morphogenesis; F:N,N-dimethylaniline monooxygenase activity; F:flavin adenine dinucleotide binding; F:NADP binding; F:8-methylthiopropyl glucosinolate S-oxygenase activity	EC:1; EC:1.14.13.8; EC:1.14; EC:1.14.13	Oxidoreductases; Flavin-containing monooxygenase; Acting on paired donors, with incorporation or reduction of molecular oxygen. The oxygen incorporated need not be derived from O(2); Acting on paired donors, with incorporation or reduction of molecular oxygen. The oxygen incorporated need not be derived from O(2)
			C8-V3	23532030	23534522	Boc08g03063.1	PREDICTED: uncharacterized protein LOC106311682	1221	20	0	83.86
			C8-V3	23537138	23541438	Boc08g03064.1	protein NRT1/ PTR FAMILY 6.3-like	1773	20	0	98.16	6	P:GO:0006857; P:GO:0010167; P:GO:0015706; P:GO:0055085; F:GO:0015112; C:GO:0016021	P:oligopeptide transport; P:response to nitrate; P:nitrate transport; P:transmembrane transport; F:nitrate transmembrane transporter activity; C:integral component of membrane	EC:7	Translocases
			C8-V3	23563137	23563535	Boc08g03065.1	14 kDa proline-rich protein DC2.15	399	20	5.11532e-46	95.96
			C8-V3	23567124	23567887	Boc08g03066.1	14 kDa proline-rich protein DC2.15-like	414	20	1.9507e-61	99.69	3	P:GO:0008150; F:GO:0003674; C:GO:0005575	P:biological_process; F:molecular_function; C:cellular_component
			C8-V3	23570683	23571051	Boc08g03067.1	COPII coat assembly protein SEC16-like	369	20	1.00471e-52	79.66	1	F:GO:0008270	F:zinc ion binding
			C8-V3	23579486	23579767	Boc08g03068.1	hypothetical protein F2Q69_00060712	282	20	1.62605e-57	76.47	3	P:GO:0090502; F:GO:0003676; F:GO:0004523	P:RNA phosphodiester bond hydrolysis, endonucleolytic; F:nucleic acid binding; F:RNA-DNA hybrid ribonuclease activity	EC:3.1.30; EC:3.1; EC:3; EC:3.1.26; EC:3.1.26.4	Acting on ester bonds; Acting on ester bonds; Hydrolases; Acting on ester bonds; Ribonuclease H
			C8-V3	23580986	23581881	Boc08g03069.1	---NA---	423
			C8-V3	23609584	23611711	Boc08g03070.1	rho GDP-dissociation inhibitor 1	555	20	4.75182e-80	88.33	5	P:GO:0007266; P:GO:0050790; F:GO:0005094; C:GO:0005829; C:GO:0016020	P:Rho protein signal transduction; P:regulation of catalytic activity; F:Rho GDP-dissociation inhibitor activity; C:cytosol; C:membrane
			C8-V3	23612326	23613355	Boc08g03071.1	BAG family molecular chaperone regulator 5, mitochondrial	636	20	1.90253e-124	88.98	5	P:GO:0006457; F:GO:0005516; F:GO:0051087; C:GO:0005739; C:GO:0009506	P:protein folding; F:calmodulin binding; F:chaperone binding; C:mitochondrion; C:plasmodesma
			C8-V3	23613896	23616145	Boc08g03072.1	leucine-rich repeat extensin-like protein 1	2250	20	0	97.3
			C8-V3	23619050	23620657	Boc08g03073.1	PREDICTED: uncharacterized protein LOC106310969	885	20	1.57181e-180	90.53
			C8-V3	23622021	23622948	Boc08g03074.1	hypothetical protein F2Q69_00060699	675	20	5.1322e-117	86.7
			C8-V3	23627549	23633704	Boc08g03075.1	pyrophosphate--fructose 6-phosphate 1-phosphotransferase subunit beta 1	984	20	0	67.32	9	P:GO:0005975; P:GO:0015979; P:GO:0016310; P:GO:0019637; P:GO:0046686; P:GO:1901135; F:GO:0047334; C:GO:0005618; C:GO:0005829	P:carbohydrate metabolic process; P:photosynthesis; P:phosphorylation; P:organophosphate metabolic process; P:response to cadmium ion; P:carbohydrate derivative metabolic process; F:diphosphate-fructose-6-phosphate 1-phosphotransferase activity; C:cell wall; C:cytosol	EC:2.7.1; EC:2.7.1.90; EC:2.7; EC:2	Transferring phosphorus-containing groups; Diphosphate--fructose-6-phosphate 1-phosphotransferase; Transferring phosphorus-containing groups; Transferases
			C8-V3	23638842	23639231	Boc08g03076.1	BnaC08g15260D	390	3	1.82733e-48	100	1	F:GO:0000166	F:nucleotide binding
			C8-V3	23639631	23640775	Boc08g03077.1	C-Myc-binding protein homolog	276	20	8.65576e-20	85.78	4	P:GO:0045893; F:GO:0000166; F:GO:0003713; C:GO:0005634	P:positive regulation of transcription, DNA-templated; F:nucleotide binding; F:transcription coactivator activity; C:nucleus
			C8-V3	23643798	23647819	Boc08g03078.1	lysine-specific demethylase JMJ25	2538	20	0	92.79	9	P:GO:0006357; P:GO:0032259; P:GO:0033169; F:GO:0003712; F:GO:0008168; F:GO:0031490; F:GO:0032454; C:GO:0000118; C:GO:0000785	P:regulation of transcription by RNA polymerase II; P:methylation; P:histone H3-K9 demethylation; F:transcription coregulator activity; F:methyltransferase activity; F:chromatin DNA binding; F:histone demethylase activity (H3-K9 specific); C:histone deacetylase complex; C:chromatin	EC:2.1; EC:2; EC:1.14.11.65; EC:1.14.11.66; EC:2.1.1	Transferring one-carbon groups; Transferases; [Histone H3]-dimethyl-L-lysine(9) demethylase; [Histone H3]-trimethyl-L-lysine(9) demethylase; Transferring one-carbon groups
			C8-V3	23648364	23651396	Boc08g03079.1	Core-2/I-branching beta-1,6-N-acetylglucosaminyltransferase family protein	1113	20	0	93.62	3	F:GO:0016757; C:GO:0005794; C:GO:0016021	F:glycosyltransferase activity; C:Golgi apparatus; C:integral component of membrane	EC:2.4; EC:2	Glycosyltransferases; Transferases
			C8-V3	23651069	23653184	Boc08g03080.1	proline synthase co-transcribed bacterial homolog protein	792	20	0	95.6	2	F:GO:0016829; F:GO:0030170	F:lyase activity; F:pyridoxal phosphate binding	EC:4	Lyases
			C8-V3	23657923	23658258	Boc08g03081.1	wall-associated receptor kinase-like 15	336	20	2.69685e-67	96.89	4	P:GO:0016310; F:GO:0016301; F:GO:0030247; C:GO:0016021	P:phosphorylation; F:kinase activity; F:polysaccharide binding; C:integral component of membrane	EC:2.7; EC:2	Transferring phosphorus-containing groups; Transferases
			C8-V3	23694547	23698463	Boc08g03082.1	aspartic proteinase A1	1524	20	0	97.32	7	P:GO:0006508; P:GO:0006629; F:GO:0004190; C:GO:0005773; C:GO:0005829; C:GO:0009506; C:GO:0016021	P:proteolysis; P:lipid metabolic process; F:aspartic-type endopeptidase activity; C:vacuole; C:cytosol; C:plasmodesma; C:integral component of membrane	EC:3.4.23; EC:3.4; EC:3	Acting on peptide bonds (peptidases); Acting on peptide bonds (peptidases); Hydrolases
D134_C08_23699110			C8-V3	23699018	23700720	Boc08g03083.1	25.3 kDa vesicle transport protein	657	20	9.24072e-162	99.63	12	P:GO:0006888; P:GO:0006890; P:GO:0015031; P:GO:0048280; F:GO:0005484; C:GO:0000139; C:GO:0005789; C:GO:0005793; C:GO:0005886; C:GO:0012507; C:GO:0016021; C:GO:0031201	P:endoplasmic reticulum to Golgi vesicle-mediated transport; P:retrograde vesicle-mediated transport, Golgi to endoplasmic reticulum; P:protein transport; P:vesicle fusion with Golgi apparatus; F:SNAP receptor activity; C:Golgi membrane; C:endoplasmic reticulum membrane; C:endoplasmic reticulum-Golgi intermediate compartment; C:plasma membrane; C:ER to Golgi transport vesicle membrane; C:integral…
	D134_C08_24249890		C8-V3	24243655	24244546	Boc08g03140.1	eukaryotic translation initiation factor 3 subunit H	423	20	4.58482e-87	95.4	18	P:GO:0001732; P:GO:0006508; P:GO:0009733; P:GO:0009738; P:GO:0009744; P:GO:0009749; P:GO:0034286; P:GO:0045948; F:GO:0003729; F:GO:0003743; F:GO:0005515; F:GO:0008237; F:GO:0070122; C:GO:0005829; C:GO:0005852; C:GO:0016282; C:GO:0033290; C:GO:0042788	P:formation of cytoplasmic translation initiation complex; P:proteolysis; P:response to auxin; P:abscisic acid-activated signaling pathway; P:response to sucrose; P:response to glucose; P:response to maltose; P:positive regulation of translational initiation; F:mRNA binding; F:translation initiation factor activity; F:protein binding; F:metallopeptidase activity; F:isopeptidase activity; C:cytoso…	EC:3.4; EC:3	Acting on peptide bonds (peptidases); Hydrolases
	8J		C8-V3	24244599	24245806	Boc08g03141.1	eukaryotic translation initiation factor 3 subunit H	540	20	9.51261e-124	99.58	18	P:GO:0001732; P:GO:0006508; P:GO:0009733; P:GO:0009738; P:GO:0009744; P:GO:0009749; P:GO:0034286; P:GO:0045948; F:GO:0003729; F:GO:0003743; F:GO:0005515; F:GO:0008237; F:GO:0070122; C:GO:0005829; C:GO:0005852; C:GO:0016282; C:GO:0033290; C:GO:0042788	P:formation of cytoplasmic translation initiation complex; P:proteolysis; P:response to auxin; P:abscisic acid-activated signaling pathway; P:response to sucrose; P:response to glucose; P:response to maltose; P:positive regulation of translational initiation; F:mRNA binding; F:translation initiation factor activity; F:protein binding; F:metallopeptidase activity; F:isopeptidase activity; C:cytoso…	EC:3.4; EC:3	Acting on peptide bonds (peptidases); Hydrolases
	C08 / Rcr_C08-1		C8-V3	24247110	24250124	Boc08g03142.1	PREDICTED: uncharacterized protein LOC106308158	699	20	7.07339e-147	94.37	1	C:GO:0005634	C:nucleus
			C8-V3	24269748	24278561	Boc08g03143.1	alpha-glucan water dikinase 1, chloroplastic isoform X1	4191	20	0	98.42	3	P:GO:0016310; F:GO:0005524; F:GO:0016301	P:phosphorylation; F:ATP binding; F:kinase activity	EC:2.7; EC:2	Transferring phosphorus-containing groups; Transferases
			C8-V3	24289005	24295704	Boc08g03144.1	carboxyl-terminal peptidase, putative (DUF239)	1338	20	8.10776e-171	79.87	1	C:GO:0016021	C:integral component of membrane
			C8-V3	24303005	24305175	Boc08g03145.1	PREDICTED: lipase-like	1395	20	0	98.47	1	C:GO:0016021	C:integral component of membrane
			C8-V3	24323422	24325788	Boc08g03146.1	ATP-citrate synthase alpha chain protein 1	1275	20	0	96.86	17	P:GO:0006633; P:GO:0007568; P:GO:0009911; P:GO:0010025; P:GO:0015995; P:GO:0016117; P:GO:0019252; P:GO:0043481; P:GO:0045793; P:GO:0045995; P:GO:0048366; F:GO:0003878; F:GO:0005524; F:GO:0016829; C:GO:0005829; C:GO:0016021; C:GO:0140615	P:fatty acid biosynthetic process; P:aging; P:positive regulation of flower development; P:wax biosynthetic process; P:chlorophyll biosynthetic process; P:carotenoid biosynthetic process; P:starch biosynthetic process; P:anthocyanin accumulation in tissues in response to UV light; P:positive regulation of cell size; P:regulation of embryonic development; P:leaf development; F:ATP citrate synthase…	EC:2.3.3; EC:2.3; EC:2; EC:4; EC:2.3.3.8	Acyltransferases; Acyltransferases; Transferases; Lyases; ATP citrate synthase
			C8-V3	24332875	24336909	Boc08g03147.1	ATP-citrate synthase alpha chain protein 1 isoform X1	1128	20	0	91.95	3	F:GO:0000166; F:GO:0003878; C:GO:0016021	F:nucleotide binding; F:ATP citrate synthase activity; C:integral component of membrane	EC:2.3.3; EC:2.3; EC:2; EC:2.3.3.8	Acyltransferases; Acyltransferases; Transferases; ATP citrate synthase
			C8-V3	24337939	24342282	Boc08g03148.1	reticulon-like protein B8	537	20	4.88325e-106	99.05	3	P:GO:0009617; C:GO:0005789; C:GO:0016021	P:response to bacterium; C:endoplasmic reticulum membrane; C:integral component of membrane
			C8-V3	24345412	24347654	Boc08g03149.1	BOI-related E3 ubiquitin-protein ligase 1-like	1026	20	0	92.48	4	P:GO:0016567; F:GO:0004842; F:GO:0005515; F:GO:0046872	P:protein ubiquitination; F:ubiquitin-protein transferase activity; F:protein binding; F:metal ion binding	EC:2	Transferases
			C8-V3	24352649	24355000	Boc08g03150.1	polygalacturonase At1g48100-like	1596	20	0	96.59	3	P:GO:0005975; F:GO:0004650; C:GO:0005618	P:carbohydrate metabolic process; F:polygalacturonase activity; C:cell wall	EC:3.2; EC:3; EC:3.2.1.15; EC:3.2.1	Glycosylases; Hydrolases; Endo-polygalacturonase; Glycosylases
			C8-V3	24355180	24356645	Boc08g03151.1	B3 domain-containing protein At3g17010-like	879	20	0	83.07	2	F:GO:0003677; C:GO:0005634	F:DNA binding; C:nucleus
			C8-V3	24364594	24365551	Boc08g03152.1	MS5 protein	621	20	1.13919e-113	91.73
			C8-V3	24376707	24379975	Boc08g03153.1	putative proline-rich receptor-like protein kinase PERK11	2193	20	0	95.62	4	P:GO:0006468; F:GO:0004674; F:GO:0005524; C:GO:0016021	P:protein phosphorylation; F:protein serine/threonine kinase activity; F:ATP binding; C:integral component of membrane	EC:2.7.1; EC:2.7; EC:2	Transferring phosphorus-containing groups; Transferring phosphorus-containing groups; Transferases
			C8-V3	24380502	24381691	Boc08g03154.1	uncharacterized protein At4g28440	426	20	7.37039e-87	95.37
			C8-V3	24382401	24382601	Boc08g03155.1	gibberellin-regulated protein 8-like	201	20	8.22697e-36	96.79	3	P:GO:0009740; C:GO:0005576; C:GO:0016021	P:gibberellic acid mediated signaling pathway; C:extracellular region; C:integral component of membrane
			C8-V3	24386891	24387829	Boc08g03156.1	transcription factor bHLH167-like	537	20	8.51471e-78	94.81	5	P:GO:0006357; F:GO:0000977; F:GO:0000981; F:GO:0046983; C:GO:0090575	P:regulation of transcription by RNA polymerase II; F:RNA polymerase II transcription regulatory region sequence-specific DNA binding; F:DNA-binding transcription factor activity, RNA polymerase II-specific; F:protein dimerization activity; C:RNA polymerase II transcription regulator complex
			C8-V3	24412126	24412536	Boc08g03157.1	pre-mRNA-processing factor 17 isoform X1	411	20	5.68401e-95	95.71	2	P:GO:0000398; C:GO:0071013	P:mRNA splicing, via spliceosome; C:catalytic step 2 spliceosome
			C8-V3	24414934	24416813	Boc08g03158.1	probable xyloglucan endotransglucosylase/hydrolase protein 33	954	20	0	96.35	8	P:GO:0009831; P:GO:0010411; P:GO:0042546; F:GO:0004553; F:GO:0016762; C:GO:0005618; C:GO:0005887; C:GO:0048046	P:plant-type cell wall modification involved in multidimensional cell growth; P:xyloglucan metabolic process; P:cell wall biogenesis; F:hydrolase activity, hydrolyzing O-glycosyl compounds; F:xyloglucan:xyloglucosyl transferase activity; C:cell wall; C:integral component of plasma membrane; C:apoplast	EC:3.2; EC:2.4.1.207; EC:2.4; EC:2; EC:3; EC:2.4.1; EC:3.2.1	Glycosylases; Xyloglucan:xyloglucosyl transferase; Glycosyltransferases; Transferases; Hydrolases; Glycosyltransferases; Glycosylases
			C8-V3	24423997	24425105	Boc08g03159.1	cell division control protein 6 homolog	672	20	1.27334e-133	77.67	1	P:GO:0006260	P:DNA replication
			C8-V3	24440820	24445211	Boc08g03160.1	putative F-box protein At5g62660	1437	20	0	82.46
			C8-V3	24449859	24453210	Boc08g03161.1	DNA polymerase lambda isoform X2	1620	20	0	93.32	6	P:GO:0006303; P:GO:0071897; F:GO:0003677; F:GO:0003887; F:GO:0046872; C:GO:0005634	P:double-strand break repair via nonhomologous end joining; P:DNA biosynthetic process; F:DNA binding; F:DNA-directed DNA polymerase activity; F:metal ion binding; C:nucleus	EC:2.7; EC:2; EC:2.7.7.7; EC:2.7.7	Transferring phosphorus-containing groups; Transferases; DNA-directed DNA polymerase; Transferring phosphorus-containing groups
			C8-V3	24453462	24456939	Boc08g03162.1	protein NLRC3-like	1794	20	0	96.38
			C8-V3	24465489	24466985	Boc08g03163.1	iron-sulfur assembly protein IscA, chloroplastic-like	561	20	9.1144e-104	90.45	4	P:GO:0016226; F:GO:0030674; F:GO:0051536; C:GO:0009570	P:iron-sulfur cluster assembly; F:protein-macromolecule adaptor activity; F:iron-sulfur cluster binding; C:chloroplast stroma
			C8-V3	24466558	24472780	Boc08g03164.1	RNA cytidine acetyltransferase 1	3078	20	0	97.4	9	P:GO:0006431; P:GO:0051391; P:GO:1904812; F:GO:0000049; F:GO:0004825; F:GO:0005524; F:GO:1990883; C:GO:0005730; C:GO:0005737	P:methionyl-tRNA aminoacylation; P:tRNA acetylation; P:rRNA acetylation involved in maturation of SSU-rRNA; F:tRNA binding; F:methionine-tRNA ligase activity; F:ATP binding; F:rRNA cytidine N-acetyltransferase activity; C:nucleolus; C:cytoplasm	EC:2.3; EC:6.1; EC:6.1.1.10; EC:2; EC:6.1.1; EC:6; EC:2.3.1	Acyltransferases; Forming carbon-oxygen bonds; Methionine--tRNA ligase; Transferases; Forming carbon-oxygen bonds; Ligases; Acyltransferases
			C8-V3	24485264	24485697	Boc08g03165.1	ferritin-3, chloroplastic	261	20	5.24682e-27	91.05	5	P:GO:0006826; P:GO:0006879; F:GO:0004322; F:GO:0008199; C:GO:0009507	P:iron ion transport; P:cellular iron ion homeostasis; F:ferroxidase activity; F:ferric iron binding; C:chloroplast	EC:1.16; EC:1.16.3.1; EC:1.16.3; EC:1	Oxidizing metal ions; Ferroxidase; Oxidizing metal ions; Oxidoreductases
			C8-V3	24486103	24486943	Boc08g03166.1	zinc finger protein 5	621	20	2.37571e-130	93.54	7	P:GO:0006355; P:GO:0009736; P:GO:0009740; P:GO:0010090; F:GO:0000976; F:GO:0003700; C:GO:0005634	P:regulation of transcription, DNA-templated; P:cytokinin-activated signaling pathway; P:gibberellic acid mediated signaling pathway; P:trichome morphogenesis; F:transcription cis-regulatory region binding; F:DNA-binding transcription factor activity; C:nucleus
			C8-V3	24500675	24501918	Boc08g03167.1	two-component response regulator ARR4	744	20	1.19955e-134	91.38	13	P:GO:0000160; P:GO:0006355; P:GO:0007623; P:GO:0009736; P:GO:0009793; P:GO:0010017; P:GO:0010114; P:GO:0046777; F:GO:0000156; F:GO:0004674; F:GO:0005515; C:GO:0005634; C:GO:0005737	P:phosphorelay signal transduction system; P:regulation of transcription, DNA-templated; P:circadian rhythm; P:cytokinin-activated signaling pathway; P:embryo development ending in seed dormancy; P:red or far-red light signaling pathway; P:response to red light; P:protein autophosphorylation; F:phosphorelay response regulator activity; F:protein serine/threonine kinase activity; F:protein binding…	EC:2.7.1; EC:2.7; EC:2	Transferring phosphorus-containing groups; Transferring phosphorus-containing groups; Transferases
			C8-V3	24526544	24529151	Boc08g03168.1	protein arginine methyltransferase NDUFAF7 homolog, mitochondrial	678	20	1.17826e-158	96.37	6	P:GO:0019918; P:GO:1902600; F:GO:0015078; F:GO:0035243; C:GO:0005739; C:GO:0033179	P:peptidyl-arginine methylation, to symmetrical-dimethyl arginine; P:proton transmembrane transport; F:proton transmembrane transporter activity; F:protein-arginine omega-N symmetric methyltransferase activity; C:mitochondrion; C:proton-transporting V-type ATPase, V0 domain	EC:2.1; EC:2.1.1.320; EC:2; EC:7; EC:2.1.1	Transferring one-carbon groups; Type II protein arginine methyltransferase; Transferases; Translocases; Transferring one-carbon groups
			C8-V3	24529296	24534953	Boc08g03169.1	nuclear pore complex protein NUP98A-like	3132	20	0	95.96	6	P:GO:0000973; P:GO:0006405; P:GO:0006606; P:GO:0051028; F:GO:0017056; C:GO:0044614	P:posttranscriptional tethering of RNA polymerase II gene DNA at nuclear periphery; P:RNA export from nucleus; P:protein import into nucleus; P:mRNA transport; F:structural constituent of nuclear pore; C:nuclear pore cytoplasmic filaments
			C8-V3	24535132	24538305	Boc08g03170.1	exocyst complex component EXO84A	2271	20	0	98.24	4	P:GO:0006887; P:GO:0006893; P:GO:0008104; C:GO:0000145	P:exocytosis; P:Golgi to plasma membrane transport; P:protein localization; C:exocyst
			C8-V3	24539115	24543304	Boc08g03171.1	ankyrin repeat-containing protein At5g02620-like	1794	20	0	87.91	9	P:GO:0000398; F:GO:0003723; F:GO:0004316; F:GO:0046872; F:GO:0102131; F:GO:0102132; C:GO:0009507; C:GO:0016021; C:GO:0089701	P:mRNA splicing, via spliceosome; F:RNA binding; F:3-oxoacyl-[acyl-carrier-protein] reductase (NADPH) activity; F:metal ion binding; F:3-oxo-glutaryl-[acp] methyl ester reductase activity; F:3-oxo-pimeloyl-[acp] methyl ester reductase activity; C:chloroplast; C:integral component of membrane; C:U2AF complex	EC:2.3.1.85; EC:1.1; EC:2.3; EC:1; EC:2; EC:1.1.1; EC:1.1.1.100; EC:2.3.1	Fatty-acid synthase system; Acting on the CH-OH group of donors; Acyltransferases; Oxidoreductases; Transferases; Acting on the CH-OH group of donors; 3-oxoacyl-[acyl-carrier-protein] reductase; Acyltransferases
			C8-V3	24544423	24545509	Boc08g03172.1	probable diphthine methyl ester synthase	720	20	2.93874e-177	84.03	3	P:GO:0017183; P:GO:0032259; F:GO:0004164	P:peptidyl-diphthamide biosynthetic process from peptidyl-histidine; P:methylation; F:diphthine synthase activity	EC:2.1; EC:2.1.1.98; EC:2; EC:2.1.1	Transferring one-carbon groups; Diphthine synthase; Transferases; Transferring one-carbon groups
			C8-V3	24560369	24562017	Boc08g03173.1	dnaJ homolog subfamily B member 1	963	20	0	87.18	4	P:GO:0051085; F:GO:0051082; F:GO:0051087; C:GO:0005829	P:chaperone cofactor-dependent protein refolding; F:unfolded protein binding; F:chaperone binding; C:cytosol
			C8-V3	24564267	24567051	Boc08g03174.1	ankyrin repeat-containing protein At5g02620-like	1641	20	0	80.52	1	C:GO:0016021	C:integral component of membrane
			C8-V3	24567979	24568431	Boc08g03175.1	ankyrin repeat-containing protein At5g02620-like	453	20	2.26447e-104	94.86	9	P:GO:0000398; F:GO:0003723; F:GO:0004316; F:GO:0046872; F:GO:0102131; F:GO:0102132; C:GO:0009507; C:GO:0016021; C:GO:0089701	P:mRNA splicing, via spliceosome; F:RNA binding; F:3-oxoacyl-[acyl-carrier-protein] reductase (NADPH) activity; F:metal ion binding; F:3-oxo-glutaryl-[acp] methyl ester reductase activity; F:3-oxo-pimeloyl-[acp] methyl ester reductase activity; C:chloroplast; C:integral component of membrane; C:U2AF complex	EC:2.3.1.85; EC:1.1; EC:2.3; EC:1; EC:2; EC:1.1.1; EC:1.1.1.100; EC:2.3.1	Fatty-acid synthase system; Acting on the CH-OH group of donors; Acyltransferases; Oxidoreductases; Transferases; Acting on the CH-OH group of donors; 3-oxoacyl-[acyl-carrier-protein] reductase; Acyltransferases
			C8-V3	24575272	24581269	Boc08g03176.1	ankyrin repeat-containing protein At5g02620-like	3555	20	0	96.74	10	P:GO:0000398; F:GO:0004316; F:GO:0030628; F:GO:0046872; F:GO:0102131; F:GO:0102132; C:GO:0005681; C:GO:0009507; C:GO:0016021; C:GO:0089701	P:mRNA splicing, via spliceosome; F:3-oxoacyl-[acyl-carrier-protein] reductase (NADPH) activity; F:pre-mRNA 3'-splice site binding; F:metal ion binding; F:3-oxo-glutaryl-[acp] methyl ester reductase activity; F:3-oxo-pimeloyl-[acp] methyl ester reductase activity; C:spliceosomal complex; C:chloroplast; C:integral component of membrane; C:U2AF complex	EC:2.3.1.85; EC:1.1; EC:2.3; EC:1; EC:2; EC:1.1.1; EC:1.1.1.100; EC:2.3.1	Fatty-acid synthase system; Acting on the CH-OH group of donors; Acyltransferases; Oxidoreductases; Transferases; Acting on the CH-OH group of donors; 3-oxoacyl-[acyl-carrier-protein] reductase; Acyltransferases
			C8-V3	24581675	24584179	Boc08g03177.1	NADPH-dependent pterin aldehyde reductase	729	20	6.92832e-175	97.79	6	P:GO:0006760; F:GO:0004316; F:GO:0102131; F:GO:0102132; C:GO:0005829; C:GO:0009507	P:folic acid-containing compound metabolic process; F:3-oxoacyl-[acyl-carrier-protein] reductase (NADPH) activity; F:3-oxo-glutaryl-[acp] methyl ester reductase activity; F:3-oxo-pimeloyl-[acp] methyl ester reductase activity; C:cytosol; C:chloroplast	EC:2.3.1.85; EC:1.1; EC:2.3; EC:1; EC:2; EC:1.1.1; EC:1.1.1.100; EC:2.3.1	Fatty-acid synthase system; Acting on the CH-OH group of donors; Acyltransferases; Oxidoreductases; Transferases; Acting on the CH-OH group of donors; 3-oxoacyl-[acyl-carrier-protein] reductase; Acyltransferases
			C8-V3	24597732	24598246	Boc08g03178.1	SWI/SNF complex subunit SWI3B-like	342	20	2.16446e-12	52.11	1	C:GO:0005634	C:nucleus
			C8-V3	24623210	24624463	Boc08g03179.1	probable disease resistance RPP8-like protein 2 isoform X1	1254	20	0	88.77	3	P:GO:0006952; F:GO:0005524; F:GO:0043531	P:defense response; F:ATP binding; F:ADP binding
			C8-V3	24625065	24626401	Boc08g03180.1	probable disease resistance RPP8-like protein 2 isoform X1	993	20	0	88.45	3	P:GO:0006952; F:GO:0005524; F:GO:0043531	P:defense response; F:ATP binding; F:ADP binding
			C8-V3	24628931	24635625	Boc08g03181.1	dynamin-2A-like	2748	20	0	97.28	6	F:GO:0003924; F:GO:0005525; F:GO:0008017; C:GO:0005737; C:GO:0005874; C:GO:0016020	F:GTPase activity; F:GTP binding; F:microtubule binding; C:cytoplasm; C:microtubule; C:membrane	EC:3.6.1; EC:3.6; EC:3	Acting on acid anhydrides; Acting on acid anhydrides; Hydrolases
			C8-V3	24636808	24639173	Boc08g03182.1	Core-2/I-branching beta-1,6-N-acetylglucosaminyltransferase family protein	1236	20	0	94.63	2	F:GO:0016757; C:GO:0016021	F:glycosyltransferase activity; C:integral component of membrane	EC:2.4; EC:2	Glycosyltransferases; Transferases
			C8-V3	24639246	24641802	Boc08g03183.1	pentatricopeptide repeat-containing protein At1g10270-like	2430	20	0	85.4
			C8-V3	24643005	24643643	Boc08g03184.1	PREDICTED: uncharacterized protein LOC106308864	639	20	1.71888e-115	82.26	1	C:GO:0016021	C:integral component of membrane
			C8-V3	24666194	24667778	Boc08g03185.1	LIM domain-containing protein WLIM1	570	20	3.76023e-131	99.81	7	P:GO:0051017; F:GO:0003729; F:GO:0046872; F:GO:0051015; C:GO:0005737; C:GO:0005886; C:GO:0015629	P:actin filament bundle assembly; F:mRNA binding; F:metal ion binding; F:actin filament binding; C:cytoplasm; C:plasma membrane; C:actin cytoskeleton
			C8-V3	24668553	24669053	Boc08g03186.1	hypothetical protein F2Q68_00040589	501	20	6.58632e-109	91.72
			C8-V3	24678541	24682161	Boc08g03187.1	protein FAR-RED ELONGATED HYPOCOTYL 3-like	378	20	5.05976e-41	94.57	1	F:GO:0008270	F:zinc ion binding
			C8-V3	24710734	24714503	Boc08g03188.1	exocyst complex component EXO84C	2328	20	0	95.87	5	P:GO:0006887; P:GO:0006893; P:GO:0008104; P:GO:0060321; C:GO:0000145	P:exocytosis; P:Golgi to plasma membrane transport; P:protein localization; P:acceptance of pollen; C:exocyst
			C8-V3	24715246	24718563	Boc08g03189.1	NF-X1-type zinc finger protein NFXL1-like	3318	20	0	95.78	5	P:GO:0006357; F:GO:0000977; F:GO:0000981; F:GO:0008270; C:GO:0005634	P:regulation of transcription by RNA polymerase II; F:RNA polymerase II transcription regulatory region sequence-specific DNA binding; F:DNA-binding transcription factor activity, RNA polymerase II-specific; F:zinc ion binding; C:nucleus
			C8-V3	24715358	24720602	Boc08g03190.1	protein PHLOEM PROTEIN 2-LIKE A10-like	1158	20	0	91.44	1	C:GO:0016021	C:integral component of membrane
			C8-V3	24722059	24732173	Boc08g03191.1	hypothetical protein Bca52824_076026	552	20	2.79533e-62	84.87
			C8-V3	24738248	24739961	Boc08g03192.1	transcription factor bHLH74-like isoform X1	1047	20	0	95.68	4	P:GO:0006355; F:GO:0003700; F:GO:0046983; C:GO:0005634	P:regulation of transcription, DNA-templated; F:DNA-binding transcription factor activity; F:protein dimerization activity; C:nucleus
			C8-V3	24741870	24746019	Boc08g03193.1	CSC1-like protein At1g10090	2286	20	0	94.65	4	P:GO:0098655; F:GO:0005227; C:GO:0005886; C:GO:0016021	P:cation transmembrane transport; F:calcium activated cation channel activity; C:plasma membrane; C:integral component of membrane	EC:7	Translocases
			C8-V3	24745210	24748124	Boc08g03194.1	branched-chain-amino-acid aminotransferase 2, chloroplastic	1152	20	0	97.85	6	P:GO:0008652; P:GO:0009082; F:GO:0050048; F:GO:0052654; F:GO:0052655; F:GO:0052656	P:cellular amino acid biosynthetic process; P:branched-chain amino acid biosynthetic process; F:L-leucine:2-oxoglutarate aminotransferase activity; F:L-leucine transaminase activity; F:L-valine transaminase activity; F:L-isoleucine transaminase activity	EC:2.6.1; EC:2.6.1.6; EC:2; EC:2.6; EC:2.6.1.42	Transferring nitrogenous groups; Leucine transaminase; Transferases; Transferring nitrogenous groups; Branched-chain-amino-acid transaminase
			C8-V3	24749882	24764122	Boc08g03195.1	branched-chain-amino-acid aminotransferase 1, mitochondrial isoform X1	1767	20	0	96.3	6	P:GO:0008652; P:GO:0009082; F:GO:0050048; F:GO:0052654; F:GO:0052655; F:GO:0052656	P:cellular amino acid biosynthetic process; P:branched-chain amino acid biosynthetic process; F:L-leucine:2-oxoglutarate aminotransferase activity; F:L-leucine transaminase activity; F:L-valine transaminase activity; F:L-isoleucine transaminase activity	EC:2.6.1; EC:2.6.1.6; EC:2; EC:2.6; EC:2.6.1.42	Transferring nitrogenous groups; Leucine transaminase; Transferases; Transferring nitrogenous groups; Branched-chain-amino-acid transaminase
			C8-V3	24766905	24769265	Boc08g03196.1	putative lipase YOR059C isoform X1	1152	20	0	94.32	1	P:GO:0044255	P:cellular lipid metabolic process
			C8-V3	24769153	24771339	Boc08g03197.1	ergosterol biosynthetic protein 28	390	20	1.8942e-78	98.07	4	P:GO:0006629; F:GO:0030674; C:GO:0005789; C:GO:0016021	P:lipid metabolic process; F:protein-macromolecule adaptor activity; C:endoplasmic reticulum membrane; C:integral component of membrane
	D134_C08_24782998		C8-V3	24781449	24783417	Boc08g03198.1	formin-like protein (DUF1005)	1344	20	0	91.57	1	P:GO:0008150	P:biological_process
		D134_C08_28507471	C8-V3	28507561	28508918	Boc08g03541.1	DNA-directed RNA polymerase II subunit 1	981	20	0	95.11	8	P:GO:0006366; F:GO:0001055; F:GO:0003677; F:GO:0005515; F:GO:0046872; C:GO:0005665; C:GO:0005773; C:GO:0009506	P:transcription by RNA polymerase II; F:RNA polymerase II activity; F:DNA binding; F:protein binding; F:metal ion binding; C:RNA polymerase II, core complex; C:vacuole; C:plasmodesma	EC:2.7; EC:2; EC:2.7.7; EC:2.7.7.6	Transferring phosphorus-containing groups; Transferases; Transferring phosphorus-containing groups; DNA-directed RNA polymerase
		5K	C8-V3	28508967	28509484	Boc08g03542.1	RNA polymerase II largest subunit	441	20	9.20793e-93	93.52	7	P:GO:0006366; F:GO:0003677; F:GO:0003899; F:GO:0046872; C:GO:0005665; C:GO:0005773; C:GO:0009506	P:transcription by RNA polymerase II; F:DNA binding; F:DNA-directed 5'-3' RNA polymerase activity; F:metal ion binding; C:RNA polymerase II, core complex; C:vacuole; C:plasmodesma	EC:2.7; EC:2; EC:2.7.7; EC:2.7.7.6	Transferring phosphorus-containing groups; Transferases; Transferring phosphorus-containing groups; DNA-directed RNA polymerase
		C08 / Rcr_C08-2	C8-V3	28509518	28510554	Boc08g03543.1	DNA-directed RNA polymerase II subunit 1	738	20	1.34748e-152	98.18	5	P:GO:0006366; F:GO:0003677; F:GO:0003899; F:GO:0046872; C:GO:0005634	P:transcription by RNA polymerase II; F:DNA binding; F:DNA-directed 5'-3' RNA polymerase activity; F:metal ion binding; C:nucleus	EC:2.7; EC:2; EC:2.7.7; EC:2.7.7.6	Transferring phosphorus-containing groups; Transferases; Transferring phosphorus-containing groups; DNA-directed RNA polymerase
			C8-V3	28510910	28511743	Boc08g03544.1	DNA-directed RNA polymerase II subunit 1	834	20	0	99.15	5	P:GO:0006366; F:GO:0001055; F:GO:0003677; F:GO:0046872; C:GO:0005665	P:transcription by RNA polymerase II; F:RNA polymerase II activity; F:DNA binding; F:metal ion binding; C:RNA polymerase II, core complex	EC:2.7; EC:2; EC:2.7.7; EC:2.7.7.6	Transferring phosphorus-containing groups; Transferases; Transferring phosphorus-containing groups; DNA-directed RNA polymerase
			C8-V3	28511801	28513711	Boc08g03545.1	DNA-directed RNA polymerase II subunit 1	1911	20	0	98.74	8	P:GO:0006366; F:GO:0001055; F:GO:0003677; F:GO:0005515; F:GO:0046872; C:GO:0005665; C:GO:0005773; C:GO:0009506	P:transcription by RNA polymerase II; F:RNA polymerase II activity; F:DNA binding; F:protein binding; F:metal ion binding; C:RNA polymerase II, core complex; C:vacuole; C:plasmodesma	EC:2.7; EC:2; EC:2.7.7; EC:2.7.7.6	Transferring phosphorus-containing groups; Transferases; Transferring phosphorus-containing groups; DNA-directed RNA polymerase
			C8-V3	28553906	28557122	Boc08g03546.1	homeobox-leucine zipper protein HDG4	2280	20	0	89.44	6	P:GO:0006357; F:GO:0000981; F:GO:0003677; F:GO:0005515; F:GO:0008289; C:GO:0005634	P:regulation of transcription by RNA polymerase II; F:DNA-binding transcription factor activity, RNA polymerase II-specific; F:DNA binding; F:protein binding; F:lipid binding; C:nucleus
			C8-V3	28634569	28636608	Boc08g03547.1	probable transcription factor KAN3 isoform X2	798	20	1.31496e-178	90.98	4	P:GO:0006355; P:GO:0010158; F:GO:0000976; C:GO:0005634	P:regulation of transcription, DNA-templated; P:abaxial cell fate specification; F:transcription cis-regulatory region binding; C:nucleus
			C8-V3	28646008	28647242	Boc08g03548.1	BnaCnng26540D	789	20	0	93.48	4	P:GO:0006071; P:GO:0006629; F:GO:0008889; C:GO:0016021	P:glycerol metabolic process; P:lipid metabolic process; F:glycerophosphodiester phosphodiesterase activity; C:integral component of membrane	EC:3.1.4; EC:3.1; EC:3.1.4.46; EC:3	Acting on ester bonds; Acting on ester bonds; Glycerophosphodiester phosphodiesterase; Hydrolases
			C8-V3	28652569	28654052	Boc08g03549.1	probable serine/threonine-protein kinase PBL20	1191	20	0	93.98	6	P:GO:0006468; P:GO:0006952; F:GO:0005524; F:GO:0106310; F:GO:0106311; C:GO:0005886	P:protein phosphorylation; P:defense response; F:ATP binding; F:protein serine kinase activity; F:protein threonine kinase activity; C:plasma membrane	EC:2.7.1; EC:2.7.11.1; EC:2.7; EC:2	Transferring phosphorus-containing groups; Non-specific serine/threonine protein kinase; Transferring phosphorus-containing groups; Transferases
			C8-V3	28659730	28661632	Boc08g03550.1	coenzyme Q-binding protein COQ10 homolog, mitochondrial	627	20	2.80132e-114	76.4	3	P:GO:0006744; P:GO:0045333; F:GO:0048039	P:ubiquinone biosynthetic process; P:cellular respiration; F:ubiquinone binding
			C8-V3	28682263	28683498	Boc08g03551.1	mitochondrial inner membrane protein OXA1-like	465	20	2.41519e-88	97.58	3	P:GO:0090150; F:GO:0032977; C:GO:0016021	P:establishment of protein localization to membrane; F:membrane insertase activity; C:integral component of membrane
			C8-V3	28730880	28731457	Boc08g03552.1	hypothetical protein 27.t00052	228	20	1.36282e-43	79.72
			C8-V3	28741452	28744965	Boc08g03553.1	GATA transcription factor 26-like	1527	20	0	94.13	4	P:GO:0006355; F:GO:0008270; F:GO:0043565; C:GO:0005634	P:regulation of transcription, DNA-templated; F:zinc ion binding; F:sequence-specific DNA binding; C:nucleus
			C8-V3	28745226	28746768	Boc08g03554.1	50S ribosomal protein L19-1, chloroplastic	675	20	8.13148e-117	89.09	7	P:GO:0006412; F:GO:0003729; F:GO:0003735; F:GO:0019843; C:GO:0005840; C:GO:0009570; C:GO:0009941	P:translation; F:mRNA binding; F:structural constituent of ribosome; F:rRNA binding; C:ribosome; C:chloroplast stroma; C:chloroplast envelope
			C8-V3	28747336	28749491	Boc08g03555.1	putative glycerol-3-phosphate transporter 4	1611	20	0	97.07	4	P:GO:0015712; P:GO:0055085; F:GO:0061513; C:GO:0016021	P:hexose phosphate transport; P:transmembrane transport; F:glucose 6-phosphate:inorganic phosphate antiporter activity; C:integral component of membrane	EC:7	Translocases
			C8-V3	28750101	28751810	Boc08g03556.1	ras-related protein RABD2c	609	20	6.01428e-149	99.43	9	P:GO:0009555; P:GO:0009860; F:GO:0003924; F:GO:0005525; C:GO:0005773; C:GO:0005794; C:GO:0005829; C:GO:0005886; C:GO:0009506	P:pollen development; P:pollen tube growth; F:GTPase activity; F:GTP binding; C:vacuole; C:Golgi apparatus; C:cytosol; C:plasma membrane; C:plasmodesma	EC:3.6.1; EC:3.6; EC:3	Acting on acid anhydrides; Acting on acid anhydrides; Hydrolases
			C8-V3	28751821	28754142	Boc08g03557.1	RGG repeats nuclear RNA binding protein B-like	1104	20	3.29671e-125	94.76	3	F:GO:0003729; C:GO:0005634; C:GO:0005737	F:mRNA binding; C:nucleus; C:cytoplasm
			C8-V3	28760508	28761033	Boc08g03558.1	unnamed protein product	306	20	1.46625e-62	94.01
			C8-V3	28772933	28773366	Boc08g03559.1	kinesin-like protein KIN-7A	354	20	8.16882e-81	91.58	5	P:GO:0007018; F:GO:0003777; F:GO:0005524; F:GO:0008017; C:GO:0005874	P:microtubule-based movement; F:microtubule motor activity; F:ATP binding; F:microtubule binding; C:microtubule
			C8-V3	28784692	28785288	Boc08g03560.1	hypothetical protein 27.t00041	597	20	7.76823e-125	93.65
			C8-V3	28786394	28787082	Boc08g03561.1	hypothetical protein Bca52824_052654	438	20	2.55154e-98	93.81	1	C:GO:0016021	C:integral component of membrane
			C8-V3	28788551	28789449	Boc08g03562.1	hypothetical protein Bca52824_087701	468	20	3.14431e-87	90.78	12	P:GO:0000724; P:GO:0006268; P:GO:0006289; P:GO:0007004; P:GO:0051321; F:GO:0003678; F:GO:0003684; F:GO:0005524; F:GO:0016787; F:GO:0043047; C:GO:0005662; C:GO:0016021	P:double-strand break repair via homologous recombination; P:DNA unwinding involved in DNA replication; P:nucleotide-excision repair; P:telomere maintenance via telomerase; P:meiotic cell cycle; F:DNA helicase activity; F:damaged DNA binding; F:ATP binding; F:hydrolase activity; F:single-stranded telomeric DNA binding; C:DNA replication factor A complex; C:integral component of membrane	EC:3.6.4.12; EC:3	DNA helicase; Hydrolases
			C8-V3	28797836	28798354	Boc08g03563.1	GRF zinc finger containing protein	519	20	9.9621e-125	85.44	2	F:GO:0008270; C:GO:0016021	F:zinc ion binding; C:integral component of membrane
			C8-V3	28798735	28801766	Boc08g03564.1	COPII coat assembly protein SEC16-like	270	20	3.30764e-48	76.77	1	F:GO:0005488	F:binding
			C8-V3	28808270	28809294	Boc08g03565.1	ethylene-responsive transcription factor 1A-like	768	20	3.09676e-153	89.61	5	P:GO:0006355; P:GO:0009873; F:GO:0003677; F:GO:0003700; C:GO:0005634	P:regulation of transcription, DNA-templated; P:ethylene-activated signaling pathway; F:DNA binding; F:DNA-binding transcription factor activity; C:nucleus
			C8-V3	28823884	28824756	Boc08g03566.1	ethylene-responsive transcription factor 6	873	20	0	90.81	6	P:GO:0006355; P:GO:0006508; F:GO:0003677; F:GO:0003700; F:GO:0008233; C:GO:0005634	P:regulation of transcription, DNA-templated; P:proteolysis; F:DNA binding; F:DNA-binding transcription factor activity; F:peptidase activity; C:nucleus	EC:3.4; EC:3	Acting on peptide bonds (peptidases); Hydrolases
			C8-V3	28826524	28828112	Boc08g03567.1	deSI-like protein At4g17486	669	20	4.0701e-144	95.31	6	P:GO:0006355; P:GO:0016579; F:GO:0003677; F:GO:0003700; F:GO:0101005; C:GO:0005634	P:regulation of transcription, DNA-templated; P:protein deubiquitination; F:DNA binding; F:DNA-binding transcription factor activity; F:deubiquitinase activity; C:nucleus	EC:3.4; EC:3	Acting on peptide bonds (peptidases); Hydrolases
			C8-V3	28828646	28830124	Boc08g03568.1	palmitoyl-protein thioesterase 1-like	897	20	0	94.44	2	F:GO:0016790; C:GO:0043231	F:thiolester hydrolase activity; C:intracellular membrane-bounded organelle	EC:3.1; EC:3; EC:3.1.2	Acting on ester bonds; Hydrolases; Acting on ester bonds
			C8-V3	28852918	28854394	Boc08g03569.1	hypothetical protein F2Q70_00039579	555	20	6.47635e-94	85.07	1	C:GO:0016021	C:integral component of membrane
			C8-V3	29000525	29000743	Boc08g03570.1	unnamed protein product, partial	219	3	9.90481e-10	86.62
			C8-V3	29019561	29020322	Boc08g03571.1	DNA mismatch repair protein MSH4 isoform X2	420	20	3.95089e-98	99.39	9	P:GO:0000712; P:GO:0007129; P:GO:0010777; F:GO:0005524; F:GO:0008094; F:GO:0030983; C:GO:0000795; C:GO:0009506; C:GO:0043073	P:resolution of meiotic recombination intermediates; P:homologous chromosome pairing at meiosis; P:meiotic mismatch repair involved in reciprocal meiotic recombination; F:ATP binding; F:ATPase, acting on DNA; F:mismatched DNA binding; C:synaptonemal complex; C:plasmodesma; C:germ cell nucleus
			C8-V3	29030444	29033455	Boc08g03572.1	BnaCnng35140D	750	20	2.05694e-164	67.37	1	P:GO:0006355	P:regulation of transcription, DNA-templated
			C8-V3	29041419	29042964	Boc08g03573.1	60S ribosomal protein L15-1	615	20	5.66375e-129	99.85	8	P:GO:0002181; F:GO:0003729; F:GO:0003735; C:GO:0005730; C:GO:0005774; C:GO:0005886; C:GO:0022625; C:GO:0042788	P:cytoplasmic translation; F:mRNA binding; F:structural constituent of ribosome; C:nucleolus; C:vacuolar membrane; C:plasma membrane; C:cytosolic large ribosomal subunit; C:polysomal ribosome
			C8-V3	29042457	29048293	Boc08g03574.1	DNA mismatch repair protein MSH4 isoform X1	2379	20	0	98.26	9	P:GO:0000712; P:GO:0007129; P:GO:0010777; F:GO:0005524; F:GO:0008094; F:GO:0030983; C:GO:0000795; C:GO:0009506; C:GO:0043073	P:resolution of meiotic recombination intermediates; P:homologous chromosome pairing at meiosis; P:meiotic mismatch repair involved in reciprocal meiotic recombination; F:ATP binding; F:ATPase, acting on DNA; F:mismatched DNA binding; C:synaptonemal complex; C:plasmodesma; C:germ cell nucleus
			C8-V3	29050756	29052708	Boc08g03575.1	probable peptide/nitrate transporter At3g43790 isoform X3	834	20	3.2308e-170	95.26	3	P:GO:0055085; F:GO:0022857; C:GO:0016021	P:transmembrane transport; F:transmembrane transporter activity; C:integral component of membrane	EC:7	Translocases
		D134_C08_29075065	C8-V3	29052834	29054746	Boc08g03576.1	probable peptide/nitrate transporter At3g43790	816	20	5.49573e-157	97.7	3	P:GO:0055085; F:GO:0022857; C:GO:0016021	P:transmembrane transport; F:transmembrane transporter activity; C:integral component of membrane	EC:7	Translocases
N.B. Yellow highlights associated with different types of disease resistance mechanism

## Sheet: Table S9
Table S10 Syntenic regions in Arabidopsis from TAIR of disease resistance related genes identified of chromosome C01, C03, C08 and comparison with Brassica rapa v3.0 position
											B.rapa v3.0 position
											A01		A03		A08
			Chrom.	Start	End	Length (base)	Gene name	Description from Blast2Go	Homolog in Arabidopsis	Description from TAIR	Start	End	Start	End	Start	End
		2B	C1-V3	7866522	7872494	5972	Boc01g01022.1	protein ENHANCED DISEASE RESISTANCE 2	AT4G19040.3	ENHANCED DISEASE RESISTANCE 2	16775521	16775754
			C1-V3	7875914	7880669	4755	Boc01g01023.1	putative disease resistance protein At4g19050	AT4G19050.1	NB-ARC domain-containing disease resistance protein	5464067	5464816
			C1-V3	7881513	7882980	1467	Boc01g01024.1	probable disease resistance protein At4g19060	AT4G19060.1	P-loop containing nucleoside triphosphate hydrolases	5465186	5467026
			C1-V3	8267253	8272538	5285	Boc01g01056.1	disease resistance protein RRS1-like isoform X1	AT4G19500.2	nucleoside-triphosphatases;transmembrane receptors;nucleotide	5670195	5670860
			C1-V3	8299581	8303522	3941	Boc01g01060.1	inactive disease resistance protein RPS4-like	AT4G19510.2	disease resistance protein (TIR-NBS-LRR class)	17269417	17270947
			C1-V3	8310656	8312689	2033	Boc01g01063.1	polycystic kidney disease protein 1-like 3	AT4G19570.1	dhaperone DnaJ-domain superfamily protein	5685043	5687302
			C1-V3	8397184	8399900	1764	Boc01g01078.1	regulatory protein NPR4	AT5G45110.1	defense response to bacterium, systemic acquired resistance	5764818	5766434
		5G, 8J	C3-V3	9533165	9534856	1691	Boc03g00784.1	disease resistance-like protein	AT2G14080.1	disease resistance protein (TIR-NBS-LRR class)			25366429	25366902
3H, 3O, 5C	2B		C3-V3	10163079	10168624	5545	Boc03g00822.1	disease resistance protein LAZ5-like isoform X1	AT4G19510.1	disease resistance protein (TIR-NBS-LRR class)			24717736	24720078
			C3-V3	10212132	10216729	4597	Boc03g00825.1	disease resistance-like protein CSA1	AT4G19510.1	disease resistance protein (TIR-NBS-LRR class)			24717736	24720078
	5K, 5L		C3-V3	11746815	11747411	596	Boc03g00965.1	disease resistance protein RRS1 isoform X3	AT4G36140.1	disease resistance protein (TIR-NBS-LRR class)			29584377	29585819
			C3-V3	11747534	11747845	311	Boc03g00966.1	disease resistance protein RRS1 isoform X1	AT4G36140.1	disease resistance protein (TIR-NBS-LRR class)			NA	NA
			C3-V3	11747913	11748485	572	Boc03g00967.1	disease resistance protein RRS1 isoform X1	AT4G36140.1	disease resistance protein (TIR-NBS-LRR class)			24729618	24732164
			C3-V3	11748756	11749391	635	Boc03g00968.1	disease resistance protein RRS1 isoform X1	AT4G36140.1	disease resistance protein (TIR-NBS-LRR class)			7879277	7891060
			C3-V3	11749509	11749942	433	Boc03g00969.1	disease resistance protein RRS1 isoform X1	AT4G36140.1	disease resistance protein (TIR-NBS-LRR class)			26191764	26194343
			C3-V3	11751167	11755194	4027	Boc03g00970.1	disease resistance-like protein CSA1	AT4G36150.1	disease resistance protein (TIR-NBS-LRR class) family			8271506	8271700
			C3-V3	12152885	12168584	15699	Boc03g01016.1	probable disease resistance protein RPP1	AT3G44400.1	disease resistance protein (TIR-NBS-LRR class) family			4126964	4129030
		5K	C8-V3	23486420	23486905	485	Boc08g03058.1	probable disease resistance protein At1g12290	AT1G12290.1	disease resistance protein (CC-NBS-LRR class) family					21138657	21138929
			C8-V3	23487114	23487434	320	Boc08g03059.1	disease resistance protein RPS5-like	AT1G12220.2	disease resistance protein (CC-NBS-LRR class)					21138657	21138929
		8J	C8-V3	24623210	24624463	1253	Boc08g03179.1	probable disease resistance RPP8-like protein 2 isoform X1	AT1G53350.1	disease resistance protein (CC-NBS-LRR class) family					21640250	21641322
			C8-V3	24625065	24626401	1336	Boc08g03180.1	probable disease resistance RPP8-like protein 2 isoform X1	AT1G53350.1	disease resistance protein (CC-NBS-LRR class) family					21640250	21641322

## Sheet: Table S10
Table S10 Polyphorphic sequence variants identified in the QTLs flanking region between the two parents of chromosome C01, C03, C04 and C08
QTL/Flanking region/Pathotype	Marker name	alleles	chrom	pos	strand	ECD11	DH3	Start	End	Gene name
Rcr_C01-1	C1-V3_7492399	C/T	C1-V3	7492399	+	C	T	7491080	7492972	Boc01g00968.1
(7.49 -8.39 Mb)	C1-V3_8384131	A/G	C1-V3	8384131	+	G	A	8382787	8385624	Boc01g01077.1
2B	C1-V3_8398832	T/C	C1-V3	8398832	+	Y	T	8397184	8399900	Boc01g01078.1
	C1-V3_8398860	A/T	C1-V3	8398860	+	T	A	8397184	8399900	Boc01g01078.1
	C1-V3_8398944	G/T	C1-V3	8398944	+	G	T	8397184	8399900	Boc01g01078.1
Rcr_C03-2	C3-V3_585685	A/G	C3-V3	585685	+	A	G
(0.58 - 1.02 Mb)	C3-V3_1026778	G/T	C3-V3	1026778	+	G	T	1025303	1028190	Boc03g00125.1
3D
Rcr_C03-1	C3-V3_9211088	A/G	C3-V3	9211088	+	A	G	9208544	9213288	Boc03g00757.1
(9.21 - 17.06 Mb)	C3-V3_9233725	A	C3-V3	9233725	+	A	A	9232843	9234871	Boc03g00758.1
2B, 5C, 5G, 3H, 8J, 5K, 5L and 3O	C3-V3_9318923	A	C3-V3	9318923	+	N	A
	C3-V3_9688987	C/T	C3-V3	9688987	+	C	T
	C3-V3_9689022	A/G	C3-V3	9689022	+	A	G
	C3-V3_9689084	C/T	C3-V3	9689084	+	T	C
	C3-V3_9689154	G/T	C3-V3	9689154	+	G	T
	C3-V3_9860977	A/G	C3-V3	9860977	+	G	A
	C3-V3_9891592	T/C	C3-V3	9891592	+	Y	T
	C3-V3_10087696	A/G	C3-V3	10087696	+	A	R
	C3-V3_10087717	G/T	C3-V3	10087717	+	T	G
	C3-V3_10087779	A/C	C3-V3	10087779	+	A	C
	C3-V3_10203915	C/T	C3-V3	10203915	+	C	T
	C3-V3_10341656	A/T	C3-V3	10341656	+	T	A
	C3-V3_10341696	A/G	C3-V3	10341696	+	A	G
	C3-V3_10341716	G/T	C3-V3	10341716	+	G	T
	C3-V3_10341742	A/G	C3-V3	10341742	+	A	G
	C3-V3_10760225	G/A	C3-V3	10760225	+	G	R
	C3-V3_10760260	C/T	C3-V3	10760260	+	C	Y
	C3-V3_10760344	C/T	C3-V3	10760344	+	C	Y
	C3-V3_10760373	C/A	C3-V3	10760373	+	C	M
	C3-V3_10760377	G/A	C3-V3	10760377	+	G	R
	C3-V3_10914341	A/G	C3-V3	10914341	+	G	A
	C3-V3_11174237	C/T	C3-V3	11174237	+	T	C
	C3-V3_11174238	T	C3-V3	11174238	+	T	T
	C3-V3_11174243	C/T	C3-V3	11174243	+	C	T
	C3-V3_11174254	A/T	C3-V3	11174254	+	T	A
	C3-V3_11339341	G/T	C3-V3	11339341	+	T	G
	C3-V3_11339348	C/G	C3-V3	11339348	+	G	C
	C3-V3_11339421	C/G	C3-V3	11339421	+	G	C
	C3-V3_11339451	A/C	C3-V3	11339451	+	C	A
	C3-V3_11339502	C/G	C3-V3	11339502	+	G	C
	C3-V3_11348912	A/G	C3-V3	11348912	+	G	A
	C3-V3_11348946	A/T	C3-V3	11348946	+	T	A
	C3-V3_11348982	C/G	C3-V3	11348982	+	C	G
	C3-V3_11746643	A/T	C3-V3	11746643	+	A	T
	C3-V3_11747243	A/C	C3-V3	11747243	+	A	C	11746815	11747411	Boc03g00965.1
	C3-V3_11747254	G/T	C3-V3	11747254	+	G	T	11746815	11747411	Boc03g00965.1
	C3-V3_11747381	G/T	C3-V3	11747381	+	G	T	11746815	11747411	Boc03g00965.1
	C3-V3_11871156	A/T	C3-V3	11871156	+	T	A
	C3-V3_11872676	C/T	C3-V3	11872676	+	C	T	11872463	11875349	Boc03g00987.1
	C3-V3_11872849	A/C	C3-V3	11872849	+	A	C	11872463	11875349	Boc03g00987.1
	C3-V3_12325175	A/G	C3-V3	12325175	+	G	A	12316270	12325492	Boc03g01025.1
	C3-V3_12650068	A/G	C3-V3	12650068	+	G	A
	C3-V3_12650071	G/T	C3-V3	12650071	+	T	G
	C3-V3_12650078	G/T	C3-V3	12650078	+	T	G
	C3-V3_12650131	A/C	C3-V3	12650131	+	A	C
	C3-V3_12750390	C/G	C3-V3	12750390	+	S	C	12748902	12750961	Boc03g01044.1
	C3-V3_12750411	C/T	C3-V3	12750411	+	C	T	12748902	12750961	Boc03g01044.1
	C3-V3_12750499	A/C	C3-V3	12750499	+	C	A	12748902	12750961	Boc03g01044.1
	C3-V3_12777074	C/G	C3-V3	12777074	+	C	G	12775971	12777331	Boc03g01046.1
	C3-V3_12994654	C/T	C3-V3	12994654	+	T	C	12993961	12997622	Boc03g01069.1
	C3-V3_13163848	C/T	C3-V3	13163848	+	T	C
	C3-V3_13163888	A/G	C3-V3	13163888	+	G	A
	C3-V3_13163927	G/T	C3-V3	13163927	+	G	T
	C3-V3_13376955	C/T	C3-V3	13376955	+	C	T
	C3-V3_13376988	C/T	C3-V3	13376988	+	T	C
	C3-V3_13376989	A/G	C3-V3	13376989	+	G	A
	C3-V3_13377095	C/T	C3-V3	13377095	+	C	T
	C3-V3_13377099	C/T	C3-V3	13377099	+	C	T
	C3-V3_13623507	C/T	C3-V3	13623507	+	C	T	13622763	13627071	Boc03g01123.1
	C3-V3_14126294	C/T	C3-V3	14126294	+	C	T	14125254	14127191	Boc03g01172.1
	C3-V3_14163247	A/G	C3-V3	14163247	+	A	G	14162293	14163702	Boc03g01179.1
	C3-V3_14163267	A/T	C3-V3	14163267	+	A	T	14162293	14163702	Boc03g01179.1
	C3-V3_14242529	C/G	C3-V3	14242529	+	C	G	14242204	14250154	Boc03g01185.1
	C3-V3_14273058	T/A	C3-V3	14273058	+	T	W	14270150	14281084	Boc03g01187.1
	C3-V3_14412438	A/T	C3-V3	14412438	+	A	T	14408255	14414100	Boc03g01203.1
	C3-V3_14416497	A/C	C3-V3	14416497	+	C	A	14414221	14417719	Boc03g01204.1
	C3-V3_14416503	G/T	C3-V3	14416503	+	T	G	14414221	14417719	Boc03g01204.1
	C3-V3_14416578	G/T	C3-V3	14416578	+	T	G	14414221	14417719	Boc03g01204.1
	C3-V3_14429374	A/T	C3-V3	14429374	+	T	A	14425794	14435522	Boc03g01206.1
	C3-V3_14429383	G/T	C3-V3	14429383	+	T	G	14425794	14435522	Boc03g01206.1
	C3-V3_14710742	C	C3-V3	14710742	+	C	C
	C3-V3_14710745	C/T	C3-V3	14710745	+	C	T
	C3-V3_14710846	A/T	C3-V3	14710846	+	T	A
	C3-V3_15200167	A/T	C3-V3	15200167	+	T	A	15197802	15200609	Boc03g01258.1
	C3-V3_15247382	A/G	C3-V3	15247382	+	R/G	A
	C3-V3_15276451	A/G	C3-V3	15276451	+	A	G
	C3-V3_15520914	A/G	C3-V3	15520914	+	A	G
	C3-V3_15574422	A/C	C3-V3	15574422	+	C	A	15571703	15576175	Boc03g01284.1
	C3-V3_15574443	A/G	C3-V3	15574443	+	A	G	15571703	15576175	Boc03g01284.1
	C3-V3_15574496	C/T	C3-V3	15574496	+	C	T	15571703	15576175	Boc03g01284.1
	C3-V3_15814396	T/C	C3-V3	15814396	+	Y/C	T
	C3-V3_15814466	G/A	C3-V3	15814466	+	R/A	G
	C3-V3_15814479	A/C	C3-V3	15814479	+	M/C	A
	C3-V3_15814536	T/A	C3-V3	15814536	+	W	T
	C3-V3_15814569	C/T	C3-V3	15814569	+	Y/T	C
	C3-V3_16046718	T/G	C3-V3	16046718	+	K	T
	C3-V3_16046746	T/C	C3-V3	16046746	+	Y	T
	C3-V3_16046748	A/G	C3-V3	16046748	+	R	A
	C3-V3_16046856	A/G	C3-V3	16046856	+	R	A
	C3-V3_16046874	T/C	C3-V3	16046874	+	Y	T
	C3-V3_16046904	C/T	C3-V3	16046904	+	Y	C
	C3-V3_16221671	C/T	C3-V3	16221671	+	C	Y
	C3-V3_16247674	G/A	C3-V3	16247674	+	R/A	G	16247368	16249022	Boc03g01342.1
	C3-V3_16247784	G/A	C3-V3	16247784	+	R/A	G	16247368	16249022	Boc03g01342.1
	C3-V3_16247791	G/A	C3-V3	16247791	+	R/A	G	16247368	16249022	Boc03g01342.1
	C3-V3_16403948	G/T	C3-V3	16403948	+	K/T	G
	C3-V3_16403963	T/C	C3-V3	16403963	+	Y/C	T
	C3-V3_16485929	A/G	C3-V3	16485929	+	A	G
	C3-V3_16485974	A/C	C3-V3	16485974	+	C	A
	C3-V3_16489339	C/T	C3-V3	16489339	+	C	Y
	C3-V3_16489346	G/T	C3-V3	16489346	+	G	K
	C3-V3_16489456	T/C	C3-V3	16489456	+	T	Y
	C3-V3_16728032	A/G	C3-V3	16728032	+	R	A	16727702	16730735	Boc03g01403.1
	C3-V3_16794790	T	C3-V3	16794790	+	N	T
	C3-V3_16794799	A/C	C3-V3	16794799	+	C	A
	C3-V3_16909459	C/G	C3-V3	16909459	+	S/G	C
	C3-V3_16909544	T/C	C3-V3	16909544	+	Y/C	T
	C3-V3_17021197	A/T	C3-V3	17021197	+	T	A
	C3-V3_17037949	C/G	C3-V3	17037949	+	G	C
	C3-V3_17067147	C/T	C3-V3	17067147	+	T	C
Rcr_C03-3	C3-V3_35229606	C/T	C3-V3	35229606	+	C	T	35228399	35230379	Boc03g02305.1
(35.22 - 36.28 Mb)	C3-V3_35394530	G/T	C3-V3	35394530	+	N	K
3A	C3-V3_35394538	A/G	C3-V3	35394538	+	N	R
	C3-V3_35579294	G/C	C3-V3	35579294	+	N	G
	C3-V3_35643360	C/T	C3-V3	35643360	+	T	C
	C3-V3_35703986	A/T	C3-V3	35703986	+	A	T	35703635	35706802	Boc03g02334.1
	C3-V3_35780355	A/C	C3-V3	35780355	+	C	A	35779633	35783974	Boc03g02341.1
	C3-V3_35780522	G/T	C3-V3	35780522	+	G	T	35779633	35783974	Boc03g02341.1
	C3-V3_35792091	C/T	C3-V3	35792091	+	T	C
	C3-V3_35970194	A/G	C3-V3	35970194	+	N	R
	C3-V3_36286546	C/T	C3-V3	36286546	+	T	C
Rcr_C04-1	C4-V3_51280226	A/G	C4-V3	51280226	+	A	G	51278667	51280863	Boc04g03582.1
(51.28 - 52.14 Mb)	C4-V3_51384874	C	C4-V3	51384874	+	N	C
3D	C4-V3_51628828	A/G	C4-V3	51628828	+	A	G	51626899	51629421	Boc04g03612.1
	C4-V3_51783749	A/C	C4-V3	51783749	+	C	A	51782692	51784348	Boc04g03628.1
	C4-V3_51843144	C	C4-V3	51843144	+	C	C	51841971	51843326	Boc04g03635.1
	C4-V3_52111147	C/T	C4-V3	52111147	+	C	Y
	C4-V3_52111183	C/T	C4-V3	52111183	+	Y	Y
	C4-V3_52111203	A	C4-V3	52111203	+	A	N
	C4-V3_52111268	A/G	C4-V3	52111268	+	R	R
	C4-V3_52146319	C/T	C4-V3	52146319	+	T	C
Rcr_C08-1	C8-V3_23354593	C/T	C8-V3	23354593	+	C	T	23353389	23356223	Boc08g03044.1
(23.35 - 24.78 Mb)	C8-V3_23397522	G/T	C8-V3	23397522	+	K	K	23396673	23398442	Boc08g03051.1
8J, 5K	C8-V3_23397523	A/G	C8-V3	23397523	+	R	R	23396673	23398442	Boc08g03051.1
	C8-V3_23698705	A/T	C8-V3	23698705	+	A	T
	C8-V3_23698876	A/G	C8-V3	23698876	+	A	G
	C8-V3_23698933	A/G	C8-V3	23698933	+	G	A
	C8-V3_23699110	C/T	C8-V3	23699110	+	C	T
	C8-V3_24249890	A/C	C8-V3	24249890	+	C	A	24247110	24250124	Boc08g03142.1
	C8-V3_24281236	C/T	C8-V3	24281236	+	C	T
	C8-V3_24284650	C	C8-V3	24284650	+	C	C
	C8-V3_24560716	A/C	C8-V3	24560716	+	C	A
	C8-V3_24560733	C/G	C8-V3	24560733	+	C	G
	C8-V3_24573417	C/T	C8-V3	24573417	+	C	T
	C8-V3_24782998	A/G	C8-V3	24782998	+	G	A	24781449	24783417	Boc08g03198.1
C08 / Rcr_C08-2	C8-V3_28507471	C/T	C8-V3	28507471	+	C	T
(28.50 - 29.07 Mb)	C8-V3_28507546	C/T	C8-V3	28507546	+	T	C
5K	C8-V3_28510037	C/T	C8-V3	28510037	+	T	C	28509518	28510554	Boc08g03543.1
	C8-V3_28510112	A/T	C8-V3	28510112	+	T	A	28509518	28510554	Boc08g03543.1
	C8-V3_28510131	G/T	C8-V3	28510131	+	G	T	28509518	28510554	Boc08g03543.1
	C8-V3_28569736	C/T	C8-V3	28569736	+	T	C
	C8-V3_28684240	C/T	C8-V3	28684240	+	C	T
	C8-V3_29054502	C/T	C8-V3	29054502	+	C	T	29052834	29054746	Boc08g03576.1
	C8-V3_29074976	G/T	C8-V3	29074976	+	T	G
	C8-V3_29075065	C/T	C8-V3	29075065	+	T	C
	N.B. Yellow highlights associated with different types of disease resistance mechanism

[truncated: 2 more sheets: Table S11, Table S12]
